# Supplementary material for: Intraspecific variation and phylogeography of the millipede model organism, the Black Pill Millipede Glomerismarginata (Villers, 1789) (Diplopoda, Glomerida, Glomeridae)
Source: Zookeys. 2018 Mar 7;741:93–131. doi: 10.3897/zookeys.741.21917 (PMC5904428; doi:10.3897/zookeys.741.21917)
Supplement: Supplementary material 1 [file zookeys-741-093-s001.fas]

> G.mar.01_DE.MGSO_GBOL33714 
ACTTTATATTTAATATTTGGGGTGTGAGCTGCCATAGTGGGCACTGCGATAAGAATAATT
ATTCGAACTGAGTTGGGATTTCCCGGGAGTTTAATTGGAGACGATCAAATTTATAATGTT
ATTGTGACAAGACATGCTTTTGTAATGATTTTTTTTATGGTTATGCCTATCATGATTGGA
GGTTTTGGAAATTGGCTAGTTCCGTTAATGTTAGGGGCGCCGGACATGGCTTTTCCTCGG
TTAAATAATTTAAGTTTTTGATTGCTTCCACCCTCTTTTATTTTATTACTTAGTTCTTCC
TTGGTTGAAAGCGGGACAGGAACGGGGTGAACTGTTTACCCTCCTTTAGCAGGAGGAATT
GCCCATGCGGGGAGTTCTGTAGACTTTACTATTTTTTCTCTTCATCTAGCGGGGGCCTCT
TCTATTTTAGGGGCTATTAATTTTATTACAACAATTTTAAATATGCGAACAAGAGGAATA
TTATTGGAACGTATACCTTTATTTGTGTGAGCGATGAAAATTACTGCTATTTTGTTGCTA
CTTTCGTTACCTGTTTTAGCGGGGGGGATTACAATATTATTAACTGATCGAAATTTTAAT
ACTACTTTTTTTGATCCGGCGGGGGGAGGGGACCCTATTTTATATCAACATTTATTT
> G.mar.02_DE.MGSO_ZFMK100409275 
ACTTTATATTTAATGTTTGGGGTGTGAGCTGCTATAGTGGGCACTGCGATAAGAATAATT
ATTCGAACTGAGTTGGGATTTCCCGGGAGTTTAATTGGAGACGATCAAATTTATAATGTT
ATTGTGACAAGACATGCTTTTGTAATGATTTTTTTTATGGTTATACCTATCATGATTGGA
GGTTTTGGAAATTGGCTAGTTCCGTTAATGTTAGGGGCGCCGGACATGGCTTTTCCTCGG
TTAAATAATTTAAGTTTTTGATTGCTTCCACCCTCTTTTATTTTATTACTTAGTTCTTCC
TTGGTTGAAAGTGGGACAGGAACGGGGTGAACTGTTTACCCTCCTTTAGCAGGAGGAATT
GCCCATGCGGGGAGTTCTGTAGACTTTACTATTTTTTCTCTTCATCTAGCGGGGGCCTCT
TCTATTTTAGGGGCTATTAATTTTATTACGACAATTTTAAATATGCGAACAAGAGGAATA
TTATTGGAACGTATACCTTTATTTGTGTGAGCGGTGAAAATTACTGCTATTTTGTTGCTA
CTTTCGTTACCTGTTTTAGCGGGGGGGATTACAATACTATTAACTGATCGAAATTTTAAT
ACTACTTTTTTTGATCCGGCGGGGGGAGGGGACCCTATTTTATATCAACATTTATTT
> G.mar.03_DE.MGSO_ZFMK1634 
ACTTTATATTTAATGTTTGGGGTGTGAGCTGCTATAGTGGGCACTGCGATAAGAATAATT
ATTCGAACTGAGTTGGGATTTCCCGGGAGTTTAATTGGAGACGATCAAATTTATAATGTT
ATTGTGACAAGACATGCTTTTGTAATGATTTTTTTTATGGTTATACCTATCATGATTGGA
GGTTTTGGAAATTGGCTAGTTCCGTTAATGTTAGGGGCGCCGGACATGGCTTTTCCTCGG
TTAAATAATTTAAGTTTTTGATTGCTTCCACCCTCTTTTATTTTATTACTTAGTTCTTCC
TTGGTTGAAAGTGGGACAGGAACGGGGTGAACTGTTTACCCTCCTTTAGCAGGAGGAATT
GCCCATGCGGGGAGTTCTGTAGACTTTACTATTTTTTCTCTTCATCTAGCGGGGGCCTCT
TCTATTTTAGGGGCTATTAATTTTATTACGACAATTTTAAATATGCGAACAAGAGGAATA
TTATTGGAACGTATACCTTTATTTGTGTGAGCGGTGAAAATTACTGCTATTTTGTTGCTA
CTTTCGTTACCTGTTTTAGCGGGGGGGATTACAATACTATTAACTGATCGAAATTTTAAT
ACTACTTTTTTTGATCCGGCGGGGGGAGGGGACCCTATTTTATATCAACATTTATTT
> G.mar.04_DE.MGSO_ZFMK1909 
ACTTTATATTTAATATTTGGGGTGTGAGCTGCCATAGTGGGCACTGCGATAAGAATAATT
ATTCGAACTGAGTTGGGATTTCCCGGGAGTTTAATTGGAGACGATCAAATTTATAATGTT
ATTGTGACAAGACATGCTTTTGTAATGATTTTTTTTATGGTTATGCCTATCATGATTGGA
GGTTTTGGAAATTGGCTAGTTCCGTTAATGTTAGGGGCGCCGGACATGGCTTTTCCTCGG
TTAAATAATTTAAGTTTTTGATTGCTTCCACCCTCTTTTATTTTATTACTTAGTTCTTCC
TTGGTTGAAAGCGGGACAGGAACGGGGTGAACTGTTTACCCTCCTTTAGCAGGAGGAATT
GCCCATGCGGGGAGTTCTGTAGACTTTACTATTTTTTCTCTTCATCTAGCGGGGGCCTCT
TCTATTTTAGGGGCTATTAATTTTATTACAACAATTTTAAATATGCGAACAAGAGGAATA
TTATTGGAACGTATACCTTTATTTGTGTGAGCGGTGAAAATTACTGCTATTTTGTTGCTA
CTTTCGTTACCTGTTTTAGCGGGGGGGATTACAATATTATTAACTGATCGAAATTTTAAT
ACTACTTTTTTTGATCCGGCGGGGGGAGGGGACCCTATTTTATATCAACATTTATTT
> G.mar.05_DE.MGSO_ZFMK19531 
ACTTTATATTTAATATTTGGGGTGTGAGCTGCCATAGTGGGCACTGCGATAAGAATAATT
ATTCGAACTGAGTTGGGATTTCCCGGGAGTTTAATTGGAGACGATCAAATTTATAATGTT
ATTGTGACAAGACATGCTTTTGTAATGATTTTTTTTATGGTTATGCCTATCATGATTGGA
GGTTTTGGAAATTGGCTAGTTCCGTTAATGTTAGGGGCGCCGGACATGGCTTTTCCTCGG
TTAAATAATTTAAGTTTTTGATTGCTTCCACCCTCTTTTATTTTATTACTTAGTTCTTCC
TTGGTTGAAAGCGGGACAGGAACGGGGTGAACTGTTTACCCTCCTTTAGCAGGAGGAATT
GCCCATGCGGGGAGTTCTGTAGACTTTACTATTTTTTCTCTTCATCTAGCGGGGGCCTCT
TCTATTTTAGGGGCTATTAATTTTATTACAACAATTTTAAATATGCGAACAAGAGGAATA
TTATTGGAACGTATACCTTTATTTGTGTGAGCGGTGAAAATTACTGCTATTTTGTTGCTA
CTTTCGTTACCTGTTTTAGCGGGGGGGATTACAATATTATTAACTGATCGAAATTTTAAT
ACTACTTTTTTTGATCCGGCGGGGGGAGGGGACCCTATTTTATATCAACATTTATTT
> G.mar.06_DE.MGSO_ZFMK2503693 
ACTTTATATTTAATATTTGGGGTGTGAGCTGCCATAGTGGGCACTGCGATAAGAATAATT
ATTCGAACTGAGTTGGGATTTCCCGGGAGTTTAATTGGAGACGATCAAATTTATAATGTT
ATTGTGACAAGACATGCTTTTGTAATGATTTTTTTTATGGTTATGCCTATCATGATTGGA
GGTTTTGGAAATTGGCTAGTTCCGTTAATGTTAGGGGCGCCGGACATGGCTTTTCCTCGG
TTAAATAATTTAAGTTTTTGATTGCTTCCACCCTCTTTTATTTTATTACTTAGTTCTTCC
TTGGTTGAAAGCGGGACAGGAACGGGGTGAACTGTTTACCCTCCTTTAGCAGGAGGAATT
GCCCATGCGGGGAGTTCTGTAGACTTTACTATTTTTTCTCTTCATCTAGCGGGGGCCTCT
TCTATTTTAGGGGCTATTAATTTTATTACAACAATTTTAAATATGCGAACAAGAGGAATA
TTATTGGAACGTATACCTTTATTTGTGTGAGCGGTGAAAATTACTGCTATTTTGTTGCTA
CTTTCGTTACCTGTTTTAGCGGGGGGGATTACAATATTATTAACTGATCGAAATTTTAAT
ACTACTTTTTTTGATCCGGCGGGGGGAGGGGACCCTATTTTATATCAACATTTATTT
> G.mar.07_DE.MGSO_ZFMK2503694 
ACTTTATATTTAATATTTGGGGTGTGAGCTGCCATAGTGGGCACTGCGATAAGAATAATT
ATTCGAACTGAGTTGGGATTTCCCGGGAGTTTAATTGGAGACGATCAAATTTATAATGTT
ATTGTGACAAGACATGCTTTTGTAATGATTTTTTTTATGGTTATGCCTATCATGATTGGA
GGTTTTGGAAATTGGCTAGTTCCGTTAATGTTAGGGGCGCCGGACATGGCTTTTCCTCGG
TTAAATAATTTAAGTTTTTGATTGCTTCCACCCTCTTTTATTTTATTACTTAGTTCTTCC
TTGGTTGAAAGCGGGACAGGAACGGGGTGAACTGTTTACCCTCCTTTAGCAGGAGGAATT
GCCCATGCGGGGAGTTCTGTAGACTTTACTATTTTTTCTCTTCATCTAGCGGGGGCCTCT
TCTATTTTAGGGGCTATTAATTTTATTACAACAATTTTAAATATGCGAACAAGAGGAATA
TTATTGGAACGTATACCTTTATTTGTGTGAGCGGTGAAAATTACTGCTATTTTGTTGCTA
CTTTCGTTACCTGTTTTAGCGGGGGGGATTACAATATTATTAACTGATCGAAATTTTAAT
ACTACTTTTTTTGATCCGGCGGGGGGAGGGGACCCTATTTTATATCAACATTTATTT
> G.mar.08_DE.MGSO_ZFMK2542470 
ACTTTATATTTAATATTTGGGGTGTGAGCTGCCATAGTGGGCACTGCGATAAGAATAATT
ATTCGAACTGAGTTGGGATTTCCCGGGAGTTTAATTGGAGACGATCAAATTTATAATGTT
ATTGTGACAAGACATGCTTTTGTAATGATTTTTTTTATGGTTATGCCTATCATGATTGGA
GGTTTTGGAAATTGGCTAGTTCCGTTAATGTTAGGGGCGCCGGACATGGCTTTTCCTCGG
TTAAATAATTTAAGTTTTTGATTGCTTCCACCCTCTTTTATTTTATTACTTAGTTCTTCC
TTGGTTGAAAGCGGGACAGGAACGGGGTGAACTGTTTACCCTCCTTTAGCAGGAGGAATT
GCCCATGCGGGGAGTTCTGTAGACTTTACTATTTTTTCTCTTCATCTAGCGGGGGCCTCT
TCTATTTTAGGGGCTATTAATTTTATTACAACAATTTTAAATATGCGAACAAGAGGAATA
TTATTGGAACGTATACCTTTATTTGTGTGAGCGGTGAAAATTACTGCTATTTTGTTGCTA
CTTTCGTTACCTGTTTTAGCGGGGGGGATTACAATATTATTAACTGATCGAAATTTTAAT
ACTACTTTTTTTGATCCGGCGGGGGGAGGGGACCCTATTTTATATCAACATTTATTT
> G.mar.09_DE.MGSO_ZFMK2542471 
ACTTTATATTTAATATTTGGGGTGTGAGCTGCCATAGTGGGCACTGCGATAAGAATAATT
ATTCGAACTGAGTTGGGATTTCCCGGGAGTTTAATTGGAGATGATCAAATTTATAATGTT
ATTGTGACAAGACATGCTTTTGTAATGATTTTTTTTATGGTTATGCCTATCATGATTGGA
GGTTTTGGAAATTGGCTAGTTCCGTTAATGTTAGGGGCGCCGGACATGGCTTTTCCTCGG
TTAAATAATTTAAGTTTTTGATTGCTTCCACCCTCTTTTATTTTATTACTTAGTTCTTCC
TTGGTTGAAAGCGGGACAGGAACGGGGTGAACTGTTTACCCTCCTTTAGCAGGAGGAATT
GCCCATGCGGGGAGTTCTGTAGACTTTACTATTTTTTCTCTTCATCTAGCGGGGGCCTCT
TCTATTTTAGGGGCTATTAATTTTATTACAACAATTTTAAATATGCGAACAAGAGGAATA
TTATTGGAACGTATACCTTTATTTGTGTGAGCGGTGAAAATTACTGCTATTTTGTTGCTA
CTTTCGTTACCTGTTTTAGCGGGGGGGATTACAATATTATTAACTGATCGAAATTTTAAT
ACTACTTTTTTTGATCCGGCGGGGGGAGGGGACCCTATTTTATATCAACATTTATTT
> G.mar.10_DE.MGSO_ZFMK2542541 
ACTTTATATTTAATATTTGGGGTGTGAGCTGCCATAGTGGGCACTGCGATAAGAATAATT
ATTCGAACTGAGTTGGGATTTCCCGGGAGTTTAATTGGAGACGATCAAATTTATAATGTT
ATTGTGACAAGACATGCTTTTGTAATGATTTTTTTTATGGTTATGCCTATCATGATTGGA
GGTTTTGGAAATTGGCTAGTTCCGTTAATGTTAGGGGCGCCGGACATGGCTTTTCCTCGG
TTAAATAATTTAAGTTTTTGATTGCTTCCACCCTCTTTTATTTTATTACTTAGTTCTTCC
TTGGTTGAAAGCGGGACAGGAACGGGGTGAACTGTTTACCCTCCTTTAGCAGGAGGAATT
GCCCATGCGGGGAGTTCTGTAGACTTTACTATTTTTTCTCTTCATCTAGCGGGGGCCTCT
TCTATTTTAGGGGCTATTAATTTTATTACAACAATTTTAAATATGCGAACAAGAGGAATA
TTATTGGAACGTATACCTTTATTTGTGTGAGCGGTGAAAATTACTGCTATTTTGTTGCTA
CTTTCGTTACCTGTTTTAGCGGGGGGGATTACAATATTATTAACTGATCGAAATTTTAAT
ACTACTTTTTTTGATCCGGCGGGGGGAGGGGACCCTATTTTATATCAACATTTATTT
> G.mar.11_DE.MGSO_ZFMK2542542 
ACTTTATATTTAATATTTGGGGTGTGAGCTGCCATAGTGGGCACTGCGATAAGAATAATT
ATTCGAACTGAGTTGGGATTTCCCGGGAGTTTAATTGGAGACGATCAAATTTATAATGTT
ATTGTGACAAGACATGCTTTTGTAATGATTTTTTTTATGGTTATGCCTATCATGATTGGA
GGTTTTGGAAATTGGCTAGTTCCGTTAATGTTAGGGGCGCCGGACATGGCTTTTCCTCGG
TTAAATAATTTAAGTTTTTGATTGCTTCCACCCTCTTTTATTTTATTACTTAGTTCTTCC
TTGGTTGAAAGCGGGACAGGAACGGGGTGAACTGTTTACCCTCCTTTAGCAGGAGGAATT
GCCCATGCGGGGAGTTCTGTAGACTTTACTATTTTTTCTCTTCATCTAGCGGGGGCCTCT
TCTATTTTAGGGGCTATTAATTTTATTACAACAATTTTAAATATGCGAACAAGAGGAATA
TTATTGGAACGTATACCTTTATTTGTGTGAGCGGTGAAAATTACTGCTATTTTGTTGCTA
CTTTCGTTACCTGTTTTAGCGGGGGGGATTACAATATTATTAACTGATCGAAATTTTAAT
ACTACTTTTTTTGATCCGGCGGGGGGAGGGGACCCTATTTTATATCAACATTTATTT
> G.mar.12_DE.MGSW_ZFMK18967 
ACTTTATATTTAATGTTTGGGGTGTGAGCTGCTATAGTGGGCACTGCGATAAGAATAATT
ATTCGAACTGAGTTGGGATTTCCCGGGAGTTTAATTGGAGACGATCAAATTTATAATGTT
ATTGTGACAAGACATGCTTTTGTAATGATTTTTTTTATGGTTATACCTATCATGATTGGA
GGTTTTGGAAATTGGCTAGTTCCGTTAATGTTAGGGGCGCCGGACATGGCTTTTCCTCGG
TTAAATAATTTAAGTTTTTGATTGCTTCCACCCTCTTTTATTTTATTACTTAGTTCTTCC
TTGGTTGAAAGTGGGACAGGAACGGGGTGAACTGTTTACCCTCCTTTAGCAGGAGGAATT
GCCCATGCGGGGAGTTCTGTAGACTTTACTATTTTTTCTCTTCATCTAGCGGGGGCCTCT
TCTATTTTAGGGGCTATTAATTTTATTACGACAATTTTAAATATGCGAACAAGAGGAATA
TTATTGGAACGTATACCTTTATTTGTGTGAGCGGTGAAAATTACTGCTATTTTGTTGCTA
CTTTCGTTACCTGTTTTAGCGGGGGGGATTACAATACTATTAACTGATCGAAATTTTAAT
ACTACTTTTTTTGATCCGGCGGGGGGAGGGGACCCTATTTTATATCAACATTTATTT
> G.mar.13_DE.MGSW_ZFMK18987 
ACTTTATATTTAATGTTTGGGGTGTGAGCTGCTATAGTGGGCACTGCGATAAGAATAATT
ATTCGAACTGAGTTGGGATTTCCCGGGAGTTTAATTGGAGACGATCAAATTTATAATGTT
ATTGTGACAAGACATGCTTTTGTAATGATTTTTTTTATGGTTATACCTATCATGATTGGA
GGTTTTGGAAATTGGCTAGTTCCGTTAATGTTAGGGGCGCCGGACATGGCTTTTCCTCGG
TTAAATAATTTAAGTTTTTGATTGCTTCCACCCTCTTTTATTTTATTACTTAGTTCTTCC
TTGGTTGAAAGTGGGACAGGAACGGGGTGAACTGTTTACCCTCCTTTAGCAGGAGGAATT
GCCCATGCGGGGAGTTCTGTAGACTTTACTATTTTTTCTCTTCATCTAGCGGGGGCCTCT
TCTATTTTAGGGGCTATTAATTTTATTACGACAATTTTAAATATGCGAACAAGAGGAATA
TTATTGGAACGTATACCTTTATTTGTGTGAGCGGTGAAAATTACTGCTATTTTGTTGCTA
CTTTCGTTACCTGTTTTAGCGGGGGGGATTACAATACTATTAACTGATCGAAATTTTAAT
ACTACTTTTTTTGATCCGGCGGGGGGAGGGGACCCTATTTTATATCAACATTTATTT
> G.mar.14_DE.MGSW_ZFMK18988 
ACTTTATATTTAATGTTTGGGGTGTGAGCTGCTATAGTGGGCACTGCGATAAGAATAATT
ATTCGAACTGAGTTGGGATTTCCCGGGAGTTTAATTGGAGACGATCAAATTTATAATGTT
ATTGTGACAAGACATGCTTTTGTAATGATTTTTTTTATGGTTATACCCATCATGATTGGA
GGTTTTGGAAATTGGCTAGTTCCGTTAATGTTAGGGGCGCCGGACATGGCTTTTCCTCGG
TTAAATAATTTAAGTTTTTGATTGCTTCCACCCTCTTTTATTTTATTACTTAGTTCTTCC
TTGGTTGAAAGTGGGACAGGAACGGGGTGAACTGTTTACCCTCCTTTAGCAGGAGGAATT
GCCCATGCGGGGAGTTCTGTAGACTTTACTATTTTTTCTCTTCATCTAGCGGGGGCCTCT
TCTATTTTAGGGGCTATTAATTTTATTACGACAATTTTAAATATGCGAACAAGAGGAATA
TTATTGGAACGTATACCTTTATTTGTGTGAGCGGTGAAAATTACTGCTATTTTGTTGCTA
CTTTCGTTACCTGTTTTAGCGGGGGGGATTACAATACTATTAACTGATCGAAATTTTAAT
ACTACTTTTTTTGATCCGGCGGGGGGAGGGGACCCTATTTTATATCAACATTTATTT
> G.mar.15_DE.MGSW_ZFMK18991 
ACTTTATATTTAATGTTTGGGGTGTGAGCTGCTATAGTGGGCACTGCGATAAGAATAATT
ATTCGAACTGAGCTGGGATTTCCCGGGAGTTTAATTGGAGACGATCAAATTTATAATGTT
ATTGTGACAAGACATGCTTTTGTAATGATTTTTTTTATGGTTATACCTATCATGATTGGA
GGTTTTGGAAATTGGCTAGTTCCGTTAATGTTAGGGGCGCCGGACATGGCTTTTCCTCGG
TTAAATAATTTAAGTTTTTGATTGCTTCCACCCTCTTTTATTTTATTACTTAGTTCTTCC
TTGGTTGAAAGTGGGACAGGAACGGGGTGAACTGTTTACCCTCCTTTAGCAGGAGGAATT
GCCCATGCGGGGAGTTCTGTAGACTTTACTATTTTTTCTCTTCATCTAGCGGGGGCCTCT
TCTATTTTAGGGGCTATTAATTTTATTACGACAATTTTAAATATGCGAACAAGAGGAATA
TTATTGGAACGTATACCTTTATTTGTGTGAGCGGTGAAAATTACTGCTATTTTGTTGCTA
CTTTCGTTACCTGTTTTAGCGGGGGGGATTACAATACTATTAACTGATCGAAATTTTAAT
ACTACTTTTTTTGATCCGGCGGGGGGAGGGGACCCTATTTTATATCAACATTTATTT
> G.mar.16_DE.MGSW_ZFMK19003 
ACTTTATATTTAATGTTTGGGGTGTGAGCTGCTATAGTGGGCACTGCGATAAGAATAATT
ATTCGAACTGAGTTGGGATTTCCCGGGAGTTTAATTGGAGACGATCAAATTTATAATGTT
ATTGTGACAAGACATGCTTTTGTAATGATTTTTTTTATGGTTATACCTATCATGATTGGA
GGTTTTGGAAATTGGCTAGTTCCGTTAATGTTAGGGGCGCCGGACATGGCTTTTCCTCGG
TTAAATAATTTAAGTTTTTGATTGCTTCCACCCTCTTTTATTTTATTACTTAGTTCTTCC
TTGGTTGAAAGTGGGACAGGAACGGGGTGAACTGTTTACCCTCCTTTAGCAGGAGGAATT
GCCCATGCGGGGAGTTCTGTAGACTTTACTATTTTTTCTCTTCATCTAGCGGGGGCCTCT
TCTATTTTAGGGGCTATTAATTTTATTACGACAATTTTAAATATGCGAACAAGAGGAATA
TTATTGGAACGTATCCCTTTATTTGTGTGAGCGGTGAAAATTACTGCTATTTTGTTGCTA
CTTTCGTTACCTGTTTTAGCGGGGGGGATTACAATACTATTAACTGATCGAAATTTTAAT
ACTACTTTTTTTGATCCGGCGGGGGGAGGGGACCCTATTTTATATCAACATTTATTT
> G.mar.17_DE.MGSW_ZFMK19005 
ACTTTATATTTAATGTTTGGGGTGTGAGCTGCCATAGTGGGCACTGCGATAAGAATAATT
ATTCGAACTGAGTTGGGATTTCCCGGGAGTTTAATTGGAGACGATCAAATTTATAATGTT
ATTGTGACAAGACATGCTTTTGTAATGATTTTTTTTATGGTTATACCTATCATGATTGGA
GGTTTTGGAAATTGGCTAGTTCCGTTAATGTTAGGGGCGCCGGACATGGCTTTTCCTCGG
TTAAATAATTTAAGTTTTTGATTGCTTCCACCCTCTTTTATTTTATTACTTAGTTCTTCC
TTGGTTGAAAGTGGGACAGGAACGGGGTGAACTGTTTACCCTCCTTTAGCAGGAGGAATT
GCCCATGCGGGGAGTTCTGTAGACTTTACTATTTTTTCTCTTCATCTAGCGGGGGCCTCT
TCTATTTTAGGGGCTATTAATTTTATTACGACAATTTTAAATATGCGAACAAGAGGAATA
TTATTGGAACGTATACCTTTATTTGTGTGAGCGGTGAAAATTACTGCTATTTTGTTGCTA
CTTTCGTTACCTGTTTTAGCGGGGGGGATTACAATACTATTAACTGATCGAAATTTTAAT
ACTACTTTTTTTGATCCGGCGGGGGGAGGGGACCCTATTTTATATCAACATTTATTT
> G.mar.18_DE.MGSW_ZFMK19029 
ACTTTATATTTAATATTTGGGGTGTGAGCTGCCATGGTGGGCACTGCGATAAGAATAATT
ATTCGAACTGAGTTGGGATTTCCTGGGAGTTTAATTGGAGACGATCAAATTTATAATGTT
ATTGTGACAAGACACGCTTTTGTAATGATTTTTTTTATGGTTATACCTATCATGATTGGA
GGTTTTGGGAATTGGTTGGTTCCGTTAATGTTAGGGGCCCCGGACATGGCTTTTCCTCGG
TTAAATAATTTAAGTTTCTGATTGCTTCCGCCTTCTTTTATTTTATTACTTAGTTCTTCC
TTGGTTGAAAGTGGGACAGGAACGGGATGAACTGTTTACCCTCCTTTAGCAGGAGGAATT
GCTCATGCGGGGAGTTCTGTAGATTTTACTATTTTTTCTCTTCATCTAGCGGGGGCCTCT
TCTATTTTAGGGGCTATTAATTTTATTACGACAATTTTAAATATGCGAACAAGAGGAATA
CTATTGGAACGTATACCTTTATTTGTGTGAGCGGTGAAAATTACTGCTATTTTGTTGCTG
CTTTCGTTACCTGTTTTAGCGGGGGGTATTACAATATTATTAACCGATCGAAATTTTAAT
ACTACTTTTTTTGATCCGGCGGGGGGAGGGGACCCTATTTTATATCAACATTTATTT
> G.mar.19_DE.MGSW_ZFMK19031 
ACTTTATATTTAATATTTGGGGTGTGAGCTGCCATAGTGGGCACTGCGATAAGAATAATT
ATTCGAACTGAGTTGGGATTTCCCGGGAGTTTAATTGGAGACGATCAAATTTATAATGTT
ATTGTGACAAGACATGCTTTTGTAATGATTTTTTTTATGGTTATACCTATCATGATTGGA
GGTTTTGGAAATTGGTTGGTTCCGTTAATGTTAGGGGCGCCGGACATGGCTTTTCCTCGG
TTAAATAATTTAAGTTTTTGATTGCTTCCGCCCTCTTTTATTTTATTACTTAGTTCTTCC
TTGGTTGAAAGTGGGACAGGAACGGGGTGAACTGTTTACCCTCCTTTAGCAGGAGGAATT
GCTCATGCGGGGAGTTCTGTAGATTTTACTATTTTTTCTCTTCATCTAGCGGGGGCCTCT
TCTATTTTAGGGGCTATTAATTTTATTACGACAATTTTAAATATGCGAACAAGAGGAATA
TTATTGGAACGTATACCTTTATTTGTGTGAGCGGTGAAAATTACTGCTATTTTGTTGCTA
CTTTCGTTACCTGTTTTAGCGGGGGGGATTACAATATTATTAACTGATCGAAATTTTAAT
ACTACTTTTTTTGATCCGGCGGGGGGAGGGGACCCTATTTTATATCAACATTTATTT
> G.mar.20_DE.MGSW_ZFMK19044 
ACTTTATATTTAATGTTTGGGGTGTGAGCTGCTATAGTGGGCACTGCGATAAGAATAATT
ATTCGAACTGAGTTGGGATTTCCCGGGAGTTTAATTGGAGACGATCAAATTTATAATGTT
ATTGTGACAAGACATGCTTTTGTAATGATTTTTTTTATGGTTATACCCATCATGATTGGA
GGTTTTGGAAATTGGCTAGTTCCGTTAATGTTAGGGGCGCCGGACATGGCTTTTCCTCGG
TTAAATAATTTAAGTTTTTGATTGCTTCCACCCTCTTTTATTTTATTACTTAGTTCTTCC
TTGGTTGAAAGTGGGACAGGAACGGGGTGAACTGTTTACCCTCCTTTAGCAGGAGGAATT
GCCCATGCGGGGAGTTCTGTAGACTTTACTATTTTTTCTCTTCATCTAGCGGGGGCCTCT
TCTATTTTAGGGGCTATTAATTTTATTACGACAATTTTAAATATGCGAACAAGAGGAATA
TTATTGGAACGTATACCTTTATTTGTGTGAGCGGTGAAAATTACTGCTATTTTGTTGCTA
CTTTCGTTACCTGTTTTAGCGGGGGGGATTACAATACTATTAACTGATCGAAATTTTAAT
ACTACTTTTTTTGATCCGGCGGGGGGAGGGGACCCTATTTTATATCAACATTTATTT
> G.mar.21_DE.MGSW_ZFMK19045 
ACTTTATATTTAATGTTTGGGGTGTGAGCTGCTATAGTGGGCACTGCGATAAGAATAATT
ATTCGAACTGAGTTGGGATTTCCCGGGAGTTTAATTGGAGACGATCAAATTTATAATGTT
ATTGTGACAAGACATGCTTTTGTAATGATTTTTTTTATGGTTATACCTATCATGATTGGA
GGTTTTGGAAATTGGCTAGTTCCGTTAATGTTAGGGGCGCCGGACATGGCTTTTCCTCGG
TTAAATAATTTAAGTTTTTGATTGCTTCCACCCTCTTTTATTTTATTACTTAGTTCTTCC
TTGGTTGAAAGTGGGACAGGAACGGGGTGAACTGTTTACCCTCCTTTAGCAGGAGGAATT
GCCCATGCGGGGAGTTCTGTAGACTTTACTATTTTTTCTCTTCATCTAGCGGGGGCCTCT
TCTATTTTAGGGGCTATTAATTTTATTACGACAATTTTAAATATGCGAACAAGAGGAATA
TTATTGGAACGTATACCTTTATTTGTGTGAGCGGTGAAAATTACTGCTATTTTGTTGCTA
CTTTCGTTACCTGTTTTAGCGGGGGGGATTACAATACTATTAACTGATCGAAATTTTAAT
ACTACTTTTTTTGATCCGGCGGGGGGAGGGGACCCTATTTTATATCAACATTTATTT
> G.mar.22_DE.MGSW_ZFMK19046 
ACTTTATATTTAATGTTTGGGGTGTGAGCTGCTATAGTGGGCACTGCGATAAGAATAATT
ATTCGAACTGAGTTGGGATTTCCCGGGAGTTTAATTGGAGACGATCAAATTTATAATGTT
ATTGTGACAAGACATGCTTTTGTAATGATTTTTTTTATGGTTATACCTATCATGATTGGA
GGTTTTGGAAATTGGCTAGTTCCGTTAATGTTAGGGGCGCCGGACATGGCTTTTCCTCGG
TTAAATAATTTAAGTTTTTGATTGCTTCCACCCTCTTTTATTTTATTACTTAGTTCTTCC
TTGGTTGAAAGTGGGACAGGAACGGGGTGAACTGTTTACCCTCCTTTAGCAGGAGGAATT
GCCCATGCGGGGAGTTCTGTAGACTTTACTATTTTTTCTCTTCATCTAGCGGGGGCCTCT
TCTATTTTAGGGGCTATTAATTTTATTACGACAATTTTAAATATGCGAACAAGAGGAATA
TTATTGGAACGTATACCTTTATTTGTGTGAGCGGTGAAAATTACTGCTATTTTGTTGCTA
CTTTCGTTACCTGTTTTAGCGGGGGGGATTACAATACTATTAACTGATCGAAATTTTAAT
ACTACTTTTTTTGATCCGGCGGGGGGAGGGGACCCTATTTTATATCAACATTTATTT
> G.mar.23_DE.MGSW_ZFMK19047 
ACTTTATATTTAATGTTTGGGGTGTGAGCTGCTATAGTGGGCACTGCGATAAGAATAATT
ATTCGAACTGAGCTGGGATTTCCCGGGAGTTTAATTGGAGACGATCAAATTTATAATGTT
ATTGTGACAAGACATGCTTTTGTAATGATTTTTTTTATGGTTATACCTATCATGATTGGA
GGTTTTGGAAATTGGCTAGTTCCGTTAATGTTAGGGGCGCCGGACATGGCTTTTCCTCGG
TTAAATAATTTAAGTTTTTGATTGCTTCCACCCTCTTTTATTTTATTACTTAGTTCTTCC
TTGGTTGAAAGTGGGACAGGAACGGGGTGAACTGTTTACCCTCCTTTAGCAGGAGGAATT
GCCCATGCGGGGAGTTCTGTAGACTTTACTATTTTTTCTCTTCATCTAGCGGGGGCCTCT
TCTATTTTAGGGGCTATTAATTTTATTACGACAATTTTAAATATGCGAACAAGAGGAATA
TTATTGGAACGTATACCTTTATTTGTGTGAGCGGTGAAAATTACTGCTATTTTGTTGCTA
CTTTCGTTACCTGTTTTAGCGGGGGGGATTACAATACTATTAACTGATCGAAATTTTAAT
ACTACTTTTTTTGATCCGGCGGGGGGAGGGGACCCTATTTTATATCAACATTTATTT
> G.mar.24_DE.MGSW_ZFMK19048 
ACTTTATATTTAATGTTTGGGGTGTGAGCTGCTATAGTGGGCACTGCGATAAGAATAATT
ATTCGAACTGAGTTGGGATTTCCCGGGAGTTTAATTGGAGACGATCAAATTTATAATGTT
ATTGTGACAAGACATGCTTTTGTAATGATTTTTTTTATGGTTATACCTATCATGATTGGA
GGTTTTGGAAATTGGCTAGTTCCGTTAATGTTAGGGGCGCCGGACATGGCTTTTCCTCGG
TTAAATAATTTAAGTTTTTGATTGCTTCCGCCCTCTTTTATTTTATTACTTAGTTCTTCC
TTGGTTGAAAGTGGGACAGGAACGGGGTGAACTGTTTACCCTCCTTTAGCAGGAGGAATT
GCCCATGCGGGGAGTTCTGTAGACTTTACTATTTTTTCTCTTCATCTAGCGGGGGCCTCT
TCTATTTTAGGGGCTATTAATTTTATTACGACAATTTTAAATATGCGAACAAGAGGAATA
TTATTGGAACGTATACCTTTATTTGTGTGAGCGGTGAAAATTACTGCTATTTTGTTGCTA
CTTTCGTTACCTGTTTTAGCGGGGGGGATTACAATACTATTAACTGATCGAAATTTTAAT
ACTACTTTTTTTGATCCGGCGGGGGGAGGGGACCCTATTTTATATCAACATTTATTT
> G.mar.25_DE.MGSW_ZFMK19049 
ACTTTATATTTAATGTTTGGGGTGTGAGCTGCTATAGTGGGCACTGCGATAAGAATAATT
ATTCGAACTGAGTTGGGATTTCCCGGGAGTTTAATTGGAGACGATCAAATTTATAATGTT
ATTGTGACAAGACATGCTTTTGTAATGATTTTTTTTATGGTTATACCTATCATGATTGGA
GGTTTTGGAAATTGGCTAGTTCCGTTAATGTTAGGGGCGCCGGACATGGCTTTTCCTCGG
TTAAATAATTTAAGTTTTTGATTGCTTCCACCCTCTTTTATTTTATTACTTAGTTCTTCC
TTGGTTGAAAGTGGGACAGGAACGGGGTGAACTGTTTACCCTCCTTTAGCAGGAGGAATT
GCCCATGCGGGGAGTTCTGTAGACTTTACTATTTTTTCTCTTCATCTAGCGGGGGCCTCT
TCTATTTTAGGGGCTATTAATTTTATTACGACAATTTTAAATATGCGAACAAGAGGAATA
TTATTGGAACGTATACCTTTATTTGTGTGAGCGGTGAAAATTACTGCTATTTTGTTGCTA
CTTTCGTTACCTGTTTTAGCGGGGGGGATTACAATACTATTAACTGATCGAAATTTTAAT
ACTACTTTTTTTGATCCGGCGGGGGGAGGGGACCCTATTTTATATCAACATTTATTT
> G.mar.26_DE.MGSW_ZFMK19051 
ACTTTATATTTAATATTTGGGGTGTGAGCTGCCATGGTGGGCACTGCGATAAGAATAATT
ATTCGAACTGAGTTGGGATTTCCTGGGAGTTTAATTGGAGACGATCAAATTTATAATGTT
ATTGTGACAAGACACGCTTTTGTAATGATTTTTTTTATGGTTATACCTATCATGATTGGA
GGTTTTGGGAATTGGTTGGTTCCGTTAATGTTAGGGGCCCCGGACATGGCTTTTCCTCGG
TTAAATAATTTAAGTTTCTGATTGCTTCCGCCTTCTTTTATTTTATTACTTAGTTCTTCC
TTGGTTGAAAGTGGGACAGGAACGGGATGAACTGTTTACCCTCCTTTAGCAGGAGGAATT
GCTCATGCGGGGAGTTCTGTAGATTTTACTATTTTTTCTCTTCATCTAGCGGGGGCCTCT
TCTATTTTAGGGGCTATTAATTTTATTACGACAATTTTAAATATGCGAACAAGAGGAATA
CTATTGGAACGTATACCTTTATTTGTGTGAGCGGTGAAAATTACTGCTATTTTGTTGCTG
CTTTCGTTACCTGTTTTAGCGGGGGGTATTACAATATTATTAACCGATCGAAATTTTAAT
ACTACTTTTTTTGATCCGGCGGGGGGAGGGGACCCTATTTTATATCAACATTTATTT
> G.mar.27_DE.MGSW_ZFMK19054 
ACTTTATATTTAATATTTGGGGTGTGAGCTGCCATGGTGGGCACTGCGATAAGAATAATT
ATTCGAACTGAGTTGGGATTTCCTGGGAGTTTAATTGGAGACGATCAAATTTATAATGTT
ATTGTGACAAGACACGCTTTTGTAATGATTTTTTTTATGGTTATACCTATCATGATTGGA
GGTTTTGGGAATTGGTTGGTTCCGTTAATGTTAGGGGCCCCGGACATGGCTTTTCCTCGG
TTAAATAATTTAAGTTTCTGATTGCTTCCGCCTTCTTTTATTTTATTACTTAGTTCTTCC
TTGGTTGAAAGTGGGACAGGAACGGGATGAACTGTTTACCCTCCTTTAGCAGGAGGAATT
GCTCATGCGGGGAGTTCTGTAGATTTTACTATTTTTTCTCTTCATCTAGCGGGGGCCTCT
TCTATTTTAGGGGCTATTAATTTTATTACGACAATTTTAAATATGCGAACAAGAGGAATA
CTATTGGAACGTATACCTTTATTTGTGTGAGCGGTGAAAATTACTGCTATTTTGTTGCTG
CTTTCGTTACCTGTTTTAGCGGGGGGTATTACAATATTATTAACCGATCGAAATTTTAAT
ACTACTTTTTTTGATCCGGCGGGGGGAGGGGACCCTATTTTATATCAACATTTATTT
> G.mar.28_DE.MGSW_ZFMK19057 
ACTTTATATTTAATGTTTGGGGTGTGAGCTGCTATAGTGGGCACTGCGATAAGAATAATT
ATTCGAACTGAGTTGGGATTTCCCGGGAGTTTAATTGGAGACGATCAAATTTATAATGTT
ATTGTGACAAGACATGCTTTTGTAATGATTTTTTTTATGGTTATACCTATCATGATTGGA
GGTTTTGGAAATTGGCTAGTTCCGTTAATGTTAGGGGCGCCGGACATGGCTTTTCCTCGG
TTAAATAATTTAAGTTTTTGATTGCTTCCACCCTCTTTTATTTTATTACTTAGTTCTTCC
TTGGTTGAAAGTGGGACAGGAACGGGGTGAACTGTTTACCCTCCTTTAGCAGGAGGAATT
GCCCATGCGGGGAGTTCTGTAGACTTTACTATTTTTTCTCTTCATCTAGCGGGGGCCTCT
TCTATTTTAGGGGCTATTAATTTTATTACGACAATTTTAAATATGCGAACAAGAGGAATA
TTATTGGAACGTATACCTTTATTTGTGTGAGCGGTGAAAATTACTGCTATTTTGTTGCTA
CTTTCGTTACCTGTTTTAGCGGGGGGGATTACAATACTATTAACTGATCGAAATTTTAAT
ACTACTTTTTTTGATCCGGCGGGGGGAGGGGACCCTATTTTATATCAACATTTATTT
> G.mar.29_DE.MGSW_ZFMK19539 
ACTTTATATTTAATATTTGGGGTGTGAGCTGCCATGGTGGGCACTGCGATAAGAATAATT
ATTCGAACTGAGTTGGGATTTCCTGGGAGTTTAATTGGAGACGATCAAATTTATAATGTT
ATTGTGACAAGACACGCTTTTGTAATGATTTTTTTTATGGTTATACCTATCATGATTGGA
GGTTTTGGGAATTGGTTGGTTCCGTTAATGTTAGGGGCCCCGGACATGGCTTTTCCTCGG
TTAAATAATTTAAGTTTCTGATTGCTTCCGCCTTCTTTTATTTTATTACTTAGTTCTTCC
TTGGTTGAAAGTGGGACAGGAACGGGATGAACTGTTTATCCTCCTTTAGCAGGAGGAATT
GCTCATGCGGGGAGTTCTGTAGATTTTACTATTTTTTCTCTTCATCTAGCGGGGGCCTCT
TCTATTTTAGGGGCTATTAATTTTATTACGACAATTTTAAATATGCGAACAAGAGGAATA
CTATTGGAACGTATACCTTTATTTGTGTGAGCGGTGAAAATTACTGCTATTTTGTTGCTG
CTTTCGTTACCTGTTTTAGCGGGGGGTATTACAATATTATTAACCGATCGAAATTTTAAT
ACTACTTTTTTTGATCCGGCGGGGGGAGGGGACCCTATTTTATATCAACATTTATTT
> G.mar.30_DE.MGSW_ZFMK19550 
ACTTTATATTTAATGTTTGGGGTGTGAGCTGCTATAGTGGGCACTGCGATAAGAATAATT
ATTCGAACTGAGTTGGGATTTCCCGGGAGTTTAATTGGAGACGATCAAATTTATAATGTT
ATTGTGACAAGACATGCTTTTGTAATGATTTTTTTTATGGTTATACCTATCATGATTGGA
GGTTTTGGAAATTGGCTAGTTCCGTTAATGTTAGGGGCGCCGGACATGGCTTTTCCTCGG
TTAAATAATTTAAGTTTTTGATTGCTTCCACCCTCTTTTATTTTATTACTTAGTTCTTCC
TTGGTTGAAAGTGGGACAGGAACGGGGTGAACTGTTTACCCTCCTTTAGCAGGAGGAATT
GCCCATGCGGGGAGTTCTGTAGACTTTACTATTTTTTCTCTTCATCTAGCGGGGGCCTCT
TCTATTTTAGGGGCTATTAATTTTATTACGACAATTTTAAATATGCGAACAAGAGGAATA
TTATTGGAACGTATACCTTTATTTGTGTGAGCGGTGAAAATTACTGCTATTTTGTTGCTA
CTTTCGTTACCTGTTTTAGCGGGGGGGATTACAATACTATTAACTGATCGAAATTTTAAT
ACTACTTTTTTTGATCCGGCGGGGGGAGGGGACCCTATTTTATATCAACATTTATTT
> G.mar.31_DE.MGSW_ZFMK19555 
ACTTTATATTTAATATTTGGGGTGTGAGCTGCCATGGTGGGCACTGCGATAAGAATAATT
ATTCGAACTGAGTTGGGATTTCCCGGGAGTTTAATTGGAGACGATCAAATTTATAATGTT
ATTGTGACAAGACATGCTTTTGTAATGATTTTTTTTATGGTTATACCTATCATGATTGGA
GGTTTTGGAAATTGGTTGGTTCCGTTAATGTTAGGGGCCCCGGACATGGCTTTTCCTCGG
TTAAATAATTTAAGTTTTTGATTGCTTCCACCCTCTTTTATTTTATTACTTAGTTCTTCC
TTGGTTGAAAGTGGGACAGGAACGGGGTGAACTGTTTATCCTCCTTTAGCAGGAGGAATT
GCCCATGCGGGGAGTTCTGTAGATTTTACTATTTTTTCTCTTCACCTAGCGGGGGCCTCT
TCTATTTTAGGGGCTATTAATTTTATTACGACAATTTTAAATATGCGAACAAGAGGAATA
TTATTGGAACGTATACCTTTATTTGTGTGAGCGGTGAAAATTACTGCTATTTTGTTGCTG
CTTTCGTTACCTGTTTTAGCGGGGGGGATTACAATATTATTAACCGATCGAAATTTTAAT
ACTACTTTTTTTGATCCGGCGGGGGGAGGGGACCCTATTTTATATCAACATTTATTT
> G.mar.32_DE.MGSW_ZFMK19558 
ACTTTATATTTAATGTTTGGGGTGTGAGCTGCTATAGTGGGCACTGCGATAAGAATAATT
ATTCGAACTGAGTTGGGATTTCCCGGGAGTTTAATTGGAGACGATCAAATTTATAATGTT
ATTGTGACAAGACATGCTTTTGTAATGATTTTTTTTATGGTTATACCTATCATGATTGGA
GGTTTTGGAAATTGGCTAGTTCCGTTAATGTTAGGGGCGCCGGACATGGCTTTTCCTCGG
TTAAATAATTTAAGTTTTTGATTGCTTCCACCCTCTTTTATTTTATTACTTAGTTCTTCC
TTGGTTGAAAGTGGGACAGGAACGGGGTGAACTGTTTACCCTCCTTTAGCAGGAGGAATT
GCCCATGCGGGGAGTTCTGTAGACTTTACTATTTTTTCTCTTCATCTAGCGGGGGCCTCT
TCTATTTTAGGGGCTATTAATTTTATTACGACAATTTTAAATATGCGAACAAGAGGAATA
TTATTGGAACGTATGCCTTTATTTGTGTGAGCGGTGAAAATTACTGCTATTTTGTTGCTA
CTTTCGTTACCTGTTTTAGCGGGGGGGATTACAATACTATTAACTGATCGAAATTTTAAT
ACTACTTTTTTTGATCCGGCGGGGGGAGGGGACCCTATTTTATATCAACATTTATTT
> G.mar.33_DE.MGSW_ZFMK19560 
ACTTTATATTTAATGTTTGGGGTGTGAGCTGCTATAGTGGGCACTGCGATAAGAATAATT
ATTCGAACTGAGTTGGGATTTCCCGGGAGTTTAATTGGAGACGATCAAATTTATAATGTT
ATTGTGACAAGACATGCTTTTGTAATGATTTTTTTTATGGTTATACCTATCATGATTGGA
GGTTTTGGAAATTGGCTAGTTCCGTTAATGTTAGGGGCGCCGGACATGGCTTTTCCTCGG
TTAAATAATTTAAGTTTTTGATTGCTTCCACCCTCTTTTATTTTATTACTTAGTTCTTCC
TTGGTTGAAAGTGGGACAGGAACGGGGTGAACTGTTTACCCTCCTTTAGCAGGAGGAATT
GCCCATGCGGGGAGTTCTGTAGACTTTACTATTTTTTCTCTTCATCTAGCGGGGGCCTCT
TCTATTTTAGGGGCTATTAATTTTATTACGACAATTTTAAATATGCGAACAAGAGGAATA
TTATTGGAACGTATACCTTTATTTGTGTGAGCGGTGAAAATTACTGCTATTTTGTTGCTA
CTTTCGTTACCTGTTTTAGCGGGGGGGATTACAATACTATTAACTGATCGAAATTTTAAT
ACTACTTTTTTTGATCCGGCGGGGGGAGGGGACCCTATTTTATATCAACATTTATTT
> G.mar.34_DE.MGSW_ZFMK19561 
ACTTTATATTTAATGTTTGGGGTGTGAGCTGCTATAGTGGGCACTGCGATAAGAATAATT
ATTCGAACTGAGTTGGGATTTCCCGGGAGTTTAATTGGAGACGATCAAATTTATAATGTT
ATTGTGACAAGACATGCTTTTGTAATGATTTTTTTTATGGTTATACCTATCATGATTGGA
GGTTTTGGAAATTGGCTAGTTCCGTTAATGTTAGGGGCGCCGGACATGGCTTTTCCTCGG
TTAAATAATTTAAGTTTTTGATTGCTTCCACCCTCTTTTATTTTATTACTTAGTTCTTCC
TTGGTTGAAAGTGGGACAGGAACGGGGTGAACTGTTTACCCTCCTTTAGCAGGAGGAATT
GCCCATGCGGGGAGTTCTGTAGACTTTACTATTTTTTCTCTTCATCTAGCGGGGGCCTCT
TCTATTTTAGGGGCTATTAATTTTATTACGACAATTTTAAATATGCGAACAAGAGGAATA
TTATTGGAACGTATACCTTTATTTGTGTGAGCGGTGAAAATTACTGCTATTTTGTTGCTA
CTTTCGTTACCTGTTTTAGCGGGGGGGATTACAATACTATTAACTGATCGAAATTTTAAT
ACTACTTTTTTTGATCCGGCGGGGGGAGGGGACCCTATTTTATATCAACATTTATTT
> G.mar.35_DE.MGSW_ZFMK2516208 
ACTTTATATTTAATATTTGGGGTGTGAGCTGCCATAGTGGGCACTGCGATAAGAATAATT
ATTCGAACTGAGTTGGGATTTCCCGGGAGTTTAATTGGAGACGATCAAATTTATAATGTT
ATTGTGACAAGACATGCTTTTGTAATGATTTTTTTTATGGTTATGCCTATCATGATTGGA
GGTTTTGGGAATTGGCTAGTTCCGTTAATGTTAGGAGCGCCGGACATGGCTTTTCCTCGG
TTAAATAATTTAAGTTTTTGATTGCTTCCGCCCTCTTTTATTTTATTACTTAGTTCTTCT
TTGGTTGAAAGTGGGACAGGAACGGGGTGAACTGTTTACCCTCCTTTAGCAGGAGGAATT
GCTCATGCGGGGAGTTCTGTAGACTTTACTATTTTTTCTCTTCATTTAGCGGGGGCCTCT
TCTATTTTAGGGGCTATTAATTTTATTACGACAATTTTAAATATGCGAACAAGAGGAATA
TTATTGGAACGTATACCTTTATTTGTGTGAGCGGTGAAAATTACTGCTATTTTGTTGCTA
CTTTCGTTACCTGTTTTAGCGGGGGGGATTACAATATTATTAACTGATCGAAATTTTAAT
ACTACTTTTTTTGATCCGGCGGGGGGAGGGGACCCTATTCTATATCAACATTTATTT
> G.mar.36_DE.MGSW_ZFMK2516209 
ACTTTATATTTAATATTTGGGGTGTGAGCTGCCATAGTGGGCACTGCGATAAGAATAATT
ATTCGAACTGAGTTGGGATTTCCCGGGAGTTTAATTGGAGACGATCAAATTTATAATGTT
ATTGTGACAAGACATGCTTTTGTAATGATTTTTTTTATGGTTATGCCTATCATGATTGGA
GGTTTTGGGAATTGGCTAGTTCCGTTAATGTTAGGAGCGCCGGACATGGCTTTTCCTCGG
TTAAATAATTTAAGTTTTTGATTGCTTCCGCCCTCTTTTATTTTATTACTTAGTTCTTCT
TTGGTTGAAAGTGGGACAGGAACGGGGTGAACTGTTTACCCTCCTTTAGCAGGAGGAATT
GCTCATGCGGGGAGTTCTGTAGACTTTACTATTTTTTCTCTTCATTTAGCGGGGGCCTCT
TCTATTTTAGGGGCTATTAATTTTATTACGACAATTTTAAATATGCGAACAAGAGGAATA
TTATTGGAACGTATACCTTTATTTGTGTGAGCGGTGAAAATTACTGCTATTTTGTTGCTA
CTTTCGTTACCTGTTTTAGCGGGGGGGATTACAATATTATTAACTGATCGAAATTTTAAT
ACTACTTTTTTTGATCCGGCGGGGGGAGGGGACCCTATTCTATATCAACATTTATTT
> G.mar.37_DE.MGSW_ZFMK2557907 
ACTTTATATTTAATATTTGGGGTGTGAGCTGCCATAGTGGGCACTGCGATAAGAATAATT
ATTCGAACTGAGTTGGGATTTCCCGGGAGTTTAATTGGAGACGATCAAATTTATAATGTT
ATTGTGACAAGACATGCTTTTGTAATGATTTTTTTTATGGTTATGCCTATCATGATTGGA
GGTTTTGGAAATTGGCTAGTTCCGTTAATGTTAGGGGCGCCGGACATGGCTTTTCCTCGG
TTAAATAATTTAAGTTTTTGATTGCTTCCACCCTCTTTTATTTTATTACTTAGTTCTTCC
TTGGTTGAAAGCGGGACAGGAACGGGGTGAACTGTTTACCCTCCTTTAGCAGGAGGAATT
GCCCATGCGGGGAGTTCTGTAGACTTTACTATTTTTTCTCTTCATCTAGCGGGGGCCTCT
TCTATTTTAGGGGCTATTAATTTTATTACAACAATTTTAAATATGCGAACAAGAGGAATA
TTATTGGAACGTATACCTTTATTTGTGTGAGCGGTGAAAATTACTGCTATTTTGTTGCTA
CTTTCGTTACCTGTTTTAGCGGGGGGGATTACAATATTATTAACTGATCGAAATTTTAAT
ACTACTTTTTTTGATCCGGCGGGGGGAGGGGACCCTATTTTATATCAACATTTATTT
> G.mar.38_DE.MGSW_ZFMK2557908 
ACTTTATATTTAATATTTGGGGTGTGAGCTGCCATAGTGGGCACTGCGATAAGAATAATT
ATTCGAACTGAGTTGGGATTTCCCGGGAGTTTAATTGGAGACGATCAAATTTATAATGTT
ATTGTGACAAGACATGCTTTTGTAATGATTTTTTTTATGGTTATGCCTATCATGATTGGA
GGTTTTGGAAATTGGCTAGTTCCGTTAATGTTAGGGGCGCCGGACATGGCTTTTCCTCGG
TTAAATAATTTAAGTTTTTGATTGCTTCCACCCTCTTTTATTTTATTACTTAGTTCTTCC
TTGGTTGAAAGCGGGACAGGAACGGGGTGAACTGTTTACCCTCCTTTAGCAGGAGGAATT
GCCCATGCGGGGAGTTCTGTAGACTTTACTATTTTTTCTCTTCATCTAGCGGGGGCCTCT
TCTATTTTAGGGGCTATTAATTTTATTACAACAATTTTAAATATGCGAACAAGAGGAATA
TTATTGGAACGTATACCTTTATTTGTGTGAGCGGTGAAAATTACTGCTATTTTGTTGCTA
CTTTCGTTACCTGTTTTAGCGGGGGGGATTACAATATTATTAACTGATCGAAATTTTAAT
ACTACTTTTTTTGATCCGGCGGGGGGAGGGGACCCTATTTTATATCAACATTTATTT
> G.mar.39_DE.NDTO_ZFMK100409283 
ACTTTATATTTAATGTTTGGGGTGTGAGCTGCTATAGTGGGCACTGCGATAAGAATAATT
ATTCGAACTGAGTTGGGATTTCCCGGGAGTTTAATTGGAGACGATCAAATTTATAATGTT
ATTGTGACAAGACATGCTTTTGTAATGATTTTTTTTATGGTTATACCTATCATGATTGGA
GGTTTTGGAAATTGGCTAGTTCCGTTAATGTTAGGGGCGCCGGACATGGCTTTTCCTCGG
TTAAATAATTTAAGTTTTTGATTGCTTCCACCCTCTTTTATTTTATTACTTAGTTCTTCC
TTGGTTGAAAGTGGGACAGGAACGGGGTGAACTGTTTACCCTCCTTTAGCAGGAGGAATT
GCCCATGCGGGGAGTTCTGTAGACTTTACTATTTTTTCTCTTCATCTAGCGGGGGCCTCT
TCTATTTTAGGGGCTATTAATTTTATTACGACAATTTTAAATATGCGAACAAGAGGAATA
TTATTGGAACGTATACCTTTATTTGTGTGAGCGGTGAAAATTACTGCTATTTTGTTGCTA
CTTTCGTTACCTGTTTTAGCGGGGGGGATTACAATACTATTAACTGATCGAAATTTTAAT
ACTACTTTTTTTGATCCGGCGGGGGGAGGGGACCCTATTTTATATCAACATTTATTT
> G.mar.40_DE.NDTO_ZFMK2538190 
ACTTTATATTTAATGTTTGGGGTGTGAGCTGCCATAGTGGGCACTGCGATAAGAATAATT
ATTCGAACTGAGTTGGGATTTCCCGGGAGTTTAATTGGAGACGATCAAATTTATAATGTT
ATTGTGACAAGACATGCTTTTGTAATGATTTTTTTTATGGTTATGCCTATCATGATTGGA
GGTTTTGGAAATTGGCTAGTTCCGTTAATGTTAGGGGCGCCGGACATGGCTTTTCCTCGG
TTAAATAATTTAAGTTTTTGATTGCTTCCNCCCTCTTTTATTTTATTACTTAGTTCTTCC
TTGGTTGAAAGNGGGACAGGAACGGGGTGAACTGTTTACCCTCCTTTAGCAGGAGGAATT
GCCCATGCGGGGAGTTCTGTAGACTTTACTATTTTTTCTCTTCATCTAGCGGGGGCCTCT
TCTATTTTAGGGGCTATTAATTTTATTACGACAATTTTAAATATGCGAACAAGAGGAATA
TTATTGGAACGTATACCTTTATTTGTGTGAGCGGTGAAAATTACTGCTATTTTGTTGCTA
CTTTCGTTACCTGTTTTAGCGGGGGGGATTACAATATTATTAACTGATCGAAATTTTAAT
ACTACTTTTTTTGATCCGGCGGGGGGAGGGGACCCTATTTTATATCAACATTTATTT
> G.mar.41_DE.NDTO_ZFMK2538253 
ACTTTATATTTAATATTTGGGGTGTGAGCTGCTATGGTGGGCACTGCGATAAGAATAATT
ATTCGAACTGAGTTGGGATTTCCCGGGAGTTTAATTGGAGACGATCAAATTTATAATGTT
ATTGTGACAAGACATGCTTTTGTAATGATTTTTTTTATGGTTATACCTATCATGATTGGA
GGTTTTGGAAATTGGTTNGTTCCGTTAATGTTAGGGGCCCCGGACATGGCTTTTCCTCGG
TTAAATAATTTAAGTTTTTGATTGCTTCCCCCCTCTTTTATTTTATTACTTAGTTCTTCC
TTGGTTGAAAGTGGGACAGGAACGGGGTGAACTGTTTACCCTCCTTTAGCAGGAGGAATT
GCCCATGCGGGGAGTTCTGTAGATTTTACTATTTTTTCTCTTCATCTAGCGGGGGCCTCT
TCTATTTTAGGGGCTATTAATTTTATTACGACAATTTTAAATATGCGAACAAGAGGAATA
TTATTGGAACGTATACCTTTATTTGTGTGAGCGGTGAAAATTACTGCTATTTTGTTGCTA
CTTTCGTTACCTGTTTTAGCGGGGGGGATTACAATACTATTAACTGATCGAAATTTTAAT
ACTACTTTTTTTGATCCGGCGGGGGGAGGGGACCCTATTTTATATCAACATTTATTT
> G.mar.42_DE.NDTO_ZFMK2553394 
ACTTTATATTTAATATTTGGGGTGTGAGCTGCCATAGTGGGCACTGCGATAAGAATAATT
ATTCGAACTGAGTTGGGATTTCCCGGGAGTTTAATTGGAGACGATCAAATTTATAATGTT
ATTGTGACAAGACATGCTTTTGTAATGATTTTTTTTATGGTTATGCCTATCATGATTGGA
GGTTTTGGAAATTGGCTAGTTCCGTTAATGTTAGGGGCGCCGGACATGGCTTTTCCTCGG
TTAAATAATTTAAGTTTTTGATTGCTTCCACCCTCTTTTATTTTATTACTTAGTTCTTCC
TTGGTTGAAAGCGGGACAGGAACGGGGTGAACTGTTTACCCTCCTTTAGCAGGAGGAATT
GCCCATGCGGGGAGTTCTGTAGACTTTACTATTTTTTCTCTTCATCTAGCGGGGGCCTCT
TCTATTTTAGGGGCTATTAATTTTATTACAACAATTTTAAATATGCGAACAAGAGGAATA
TTATTGGAACGTATACCTTTATTTGTGTGAGCGGTGAAAATTACTGCTATTTTGTTGCTA
CTTTCGTTACCTGTTTTAGCGGGGGGGATTACAATATTATTAACTGATCGAAATTTTAAT
ACTACTTTTTTTGATCCGGCGGGGGGAGGGGACCCTATTTTATATCAACATTTATTT
> G.mar.43_DE.NDTO_ZFMK2553395 
ACTTTATATTTAATATTTGGGGTGTGAGCTGCCATAGTGGGCACTGCGATAAGAATAATT
ATTCGAACTGAGTTGGGATTTCCCGGGAGTTTAATTGGAGACGATCAAATTTATAATGTT
ATTGTGACAAGACATGCTTTTGTAATGATTTTTTTTATGGTTATGCCTATCATGATTGGA
GGTTTTGGAAATTGGCTAGTTCCGTTAATGTTAGGGGCGCCGGACATGGCTTTTCCTCGG
TTAAATAATTTAAGTTTTTGATTGCTTCCACCCTCTTTTATTTTATTACTTAGTTCTTCC
TTGGTTGAAAGCGGGACAGGAACGGGGTGAACTGTTTACCCTCCTTTAGCAGGAGGAATT
GCCCATGCGGGGAGTTCTGTAGACTTTACTATTTTTTCTCTTCATCTAGCGGGGGCCTCT
TCTATTTTAGGGGCTATTAATTTTATTACAACAATTTTAAATATGCGAACAAGAGGAATA
TTATTGGAACGTATACCTTTATTTGTGTGAGCGGTGAAAATTACTGCTATTTTGTTGCTA
CTTTCGTTACCTGTTTTAGCGGGGGGGATTACAATATTATTAACTGATCGAAATTTTAAT
ACTACTTTTTTTGATCCGGCGGGGGGAGGGGACCCTATTTTATATCAACATTTATTT
> G.mar.44_DE.NDTO_ZFMK2553405 
ACTTTATATTTAATGTTTGGGGTGTGAGCTGCTATAGTGGGCACTGCGATAAGAATAATT
ATTCGAACTGAGTTGGGATTTCCCGGGAGTTTAATTGGAGACGATCAAATTTATAATGTT
ATTGTGACAAGACATGCTTTTGTAATGATTTTTTTTATGGTTATACCTATCATGATTGGA
GGTTTTGGAAATTGGCTAGTTCCGTTAATGTTAGGGGCGCCGGACATGGCTTTTCCTCGG
TTAAATAATTTAAGTTTTTGATTGCTTCCACCCTCTTTTATTTTATTACTTAGTTCTTCC
TTGGTTGAAAGTGGGACAGGAACGGGGTGAACTGTTTACCCTCCTTTAGCAGGAGGAATT
GCCCATGCGGGGAGTTCTGTAGACTTTACTATTTTTTCTCTTCATCTAGCGGGGGCCTCT
TCTATTTTAGGGGCTATTAATTTTATTACGACAATTTTAAATATGCGAACAAGAGGAATA
TTATTGGAACGTATACCTTTATTTGTGTGAGCGGTGAAAATTACTGCTATTTTGTTGCTA
CTTTCGTTACCTGTTTTAGCGGGGGGGATTACAATACTATTAACTGATCGAAATTTTAAT
ACTACTTTTTTTGATCCGGCGGGGGGAGGGGACCCTATTTTATATCAACATTTATTT
> G.mar.45_DE.NDTW_ZFMK100409272 
ACTTTATATTTAATATTTGGGGTGTGAGCTGCCATAGTGGGCACTGCGATAAGAATAATT
ATTCGAACTGAGTTGGGATTTCCCGGGAGTTTAATTGGAGACGATCAAATTTATAATGTT
ATTGTGACAAGACATGCTTTTGTAATGATTTTTTTTATAGTTATGCCTATCATGATTGGA
GGTTTTGGAAATTGGCTAGTTCCGTTAATGTTAGGGGCGCCGGACATGGCTTTTCCTCGG
TTAAATAATTTAAGTTTTTGATTGCTTCCGCCCTCTTTTATTTTATTACTTAGTTCTTCC
TTGGTTGAAAGCGGGACAGGAACGGGGTGAACTGTTTACCCTCCTTTAGCAGGAGGAATT
GCCCATGCGGGGAGTTCTGTAGACTTTACTATTTTTTCTCTTCATCTAGCGGGGGCCTCT
TCTATTTTAGGGGCTATTAATTTTATTACGACAATTTTAAATATGCGAACAAGAGGAATA
TTATTGGAACGTATACCTTTATTTGTGTGAGCGGTGAAAATTACTGCTATTTTGTTGCTA
CTTTCGTTACCTGTTTTAGCGGGGGGAATTACAATACTATTAACTGATCGAAATTTTAAT
ACTACTTTTTTTGATCCGGCGGGGGGAGGGGATCCTATTTTATATCAACATTTATTT
> G.mar.46_DE.NDTW_ZFMK19472 
ACTTTATATTTAATGTTTGGGGTGTGAGCTGCCATGGTGGGCACTGCGATAAGAATAATT
ATTCGAACTGAGTTGGGATTTCCTGGGAGTTTAATTGGAGACGATCAAATTTATAATGTT
ATTGTGACAAGACANGCTTTTGTAATGATTTTTTTTATGGTTATACCTATCATGATTGGA
GGTTTTGGAAATTGGTTGGTTCCGTTAATGTTAGGGGCCCCGGACATGGCTTTTCCTCGG
TTAAATAATTTAAGTTTTTGATTGCTTCCGCCTTCTTTTATTTTATTACTTAGTTCTTCC
TTGGTTGAAAGTGGGACAGGAACGGGATGAACTGTTTACCCTCCTTTAGCAGGAGGAATT
GCTCATGCGGGGAGTTCTGTAGATTTTACTATTTTTTCTCTTCATCTAGCGGGGGCCTCT
TCTATTTTAGGGGCTATTAATTTTATTACGACAATTTTAAATATGCGAACAAGAGGAATA
TTATTGGAACGTATACCTTTATTTGTGTGAGCGGTGAAAATTACTGCTATTTTGTTGCTG
CTTTCGTTACCTGTTTTAGCGGGGGGTATTACAATATTATTAACCGATCGAAATTTTAAT
ACTACTTTTTTTGATCCGGCGGGGGGAGGGGACCCTATTTTATATCAACATTTATTT
> G.mar.47_DE.SSL_ZFMK100409123 
ACTTTATATTTAATATTTGGGGTGTGAGCTGCCATAGTGGGCACTGCGATAAGAATAATT
ATTCGAACTGAGTTGGGATTTCCCGGGAGTTTAATTGGAGACGATCAAATTTATAATGTT
ATTGTGACAAGACATGCTTTTGTAATGATTTTTTTTATGGTTATGCCTATCATGATTGGA
GGTTTTGGAAATTGGCTAGTTCCGTTAATGTTAGGGGCGCCGGACATGGCTTTTCCTCGG
TTAAATAATTTAAGTTTTTGATTGCTTCCACCCTCTTTTATTTTATTACTTAGTTCTTCC
TTGGTTGAAAGCGGGACAGGAACGGGGTGAACTGTTTACCCTCCTTTAGCAGGAGGAATT
GCCCATGCGGGGAGTTCTGTAGACTTTACTATTTTTTCTCTTCATCTAGCGGGGGCCTCT
TCTATTTTAGGGGCTATTAATTTTATTACAACAATTTTAAATATGCGAACAAGAGGAATA
TTATTGGAACGTATACCTTTATTTGTGTGAGCGGTGAAAATTACTGCTATTTTGTTGCTA
CTTTCGTTACCTGTTTTAGCGGGGGGGATTACAATATTATTAACTGATCGAAATTTTAAT
ACTACTTTTTTTGATCCGGCGGGGGGAGGGGACCCTATTTTATATCAACATTTATTT
> G.mar.48_DE.SSL_ZFMK100409296 
ACTTTATATTTAATATTTGGGGTGTGAGCTGCCATAGTGGGCACTGCGATAAGAATAATT
ATTCGAACTGAGTTGGGATTTCCCGGGAGTTTAATTGGAGACGATCAAATTTATAATGTT
ATTGTGACAAGACATGCTTTTGTAATGATTTTTTTTATGGTTATGCCTATCATGATTGGA
GGTTTTGGAAATTGGCTAGTTCCGTTAATGTTAGGGGCGCCGGACATGGCTTTTCCTCGG
TTAAATAATTTAAGTTTTTGATTGCTTCCACCCTCTTTTATTTTATTACTTAGTTCTTCC
TTGGTTGAAAGCGGGACAGGAACGGGGTGAACTGTTTACCCTCCTTTAGCAGGAGGAATT
GCCCATGCGGGGAGTTCTGTAGACTTTACTATTTTTTCTCTTCATCTAGCGGGGGCCTCT
TCTATTTTAGGGGCTATTAATTTTATTACAACAATTTTAAATATGCGAACAAGAGGAATA
TTATTGGAACGTATACCTTTATTTGTGTGAGCGGTGAAAATTACTGCTATTTTGTTGCTA
CTTTCGTTACCTGTTTTAGCGGGGGGGATTACAATATTATTAACTGATCGAAATTTTAAT
ACTACTTTTTTTGATCCGGCGGGGGGAGGGGACCCTATTTTATATCAACATTTATTT
> G.mar.49_ES.CC_ZFMK1861 
ACTTTATATTTAATATTTGGGGTGTGAGCTGCCATAGTGGGCACTGCGATAAGAATAATT
ATTCGAACTGAGTTGGGATTTCCCGGGAGTTTAATTGGAGACGATCAAATTTATAATGTT
ATTGTGACAAGACATGCTTTTGTAATGATTTTTTTTATGGTTATGCCTATCATGATTGGA
GGTTTTGGAAATTGGCTAGTTCCGTTAATGTTAGGAGCGCCGGACATGGCTTTTCCTCGG
TTAAATAATTTAAGTTTTTGATTGCTTCCGCCCTCTTTTATTTTACTACTTAGTTCTTCC
TTGGTTGAAAGCGGGACAGGAACGGGGTGAACTGTTTACCCTCCTTTAGCAGGAGGAATT
GCTCATGCGGGGAGTTCTGTGGACTTTACTATTTTTTCTCTTCATCTAGCGGGGGCCTCT
TCTATTTTAGGGGCTATTAATTTTATTACGACAATTTTAAATATGCGAACAAGAGGAATA
TTATTGGAACGTATACCTTTATTTGTGTGAGCGGTGAAAATTACTGCTATTTTGTTGCTA
CTTTCGTTACCTGTTTTAGCGGGGGGGATTACAATATTATTAACTGATCGAAATTTTAAT
ACTACTTTTTTTGATCCGGCGGGGGGAGGGGACCCTATTCTATATCAACATTTATTT
> G.mar.50_ES.CC_ZFMK1863 
ACTTTATATTTAATATTTGGGGTGTGAGCTGCCATAGTGGGCACTGCGATAAGAATAATT
ATTCGAACTGAGTTGGGATTCCCCGGGAGTTTAATTGGAGACGATCAAATTTATAATGTT
ATTGTGACAAGACATGCTTTTGTAATGATTTTTTTTATGGTTATGCCTATCATGATTGGA
GGTTTTGGAAATTGGCTAGTTCCGTTAATGTTAGGAGCGCCGGACATGGCTTTTCCTCGG
TTAAATAATTTAAGTTTTTGATTGCTTCCGCCCTCTTTTATTTTATTACTTAGTTCTTCC
TTGGTTGAAAGCGGGACAGGAACGGGGTGAACTGTTTACCCTCCTTTAGCGGGAGGAATT
GCTCATGCGGGGAGTTCTGTAGATTTTACTATTTTTTCTCTTCATCTAGCGGGGGCCTCT
TCTATTTTAGGGGCTATTAATTTTATTACGACAATTTTAAATATGCGAACAAGAGGAATA
TTATTGGAACGTATACCTTTATTTGTGTGAGCGGTGAAAATTACTGCTATTTTGTTGCTA
CTTTCGTTACCTGTTTTAGCGGGGGGGATTACAATATTATTAACTGATCGAAATTTTAAT
ACTACTTTTTTTGATCCGGCGGGGGGAGGGGACCCTATTCTATATCAACATTTATTT
> G.mar.51_ES.CC_ZFMK1893 
ACTTTATATTTAATATTTGGGGTGTGAGCTGCCATAGTGGGCACTGCGATAAGAATAATT
ATTCGAACTGAGTTGGGATTTCCCGGGAGTTTAATTGGAGACGATCAAATTTATAATGTT
ATTGTGACAAGACATGCTTTTGTAATGATTTTTTTTATGGTTATGCCTATCATGATTGGA
GGTTTTGGAAATTGGCTAGTTCCGTTAATGTTAGGAGCGCCGGACATGGCTTTTCCTCGG
TTAAATAATTTAAGTTTTTGATTGCTTCCGCCCTCTTTTATTTTATTACTTAGTTCTTCC
TTGGTTGAAAGCGGGACAGGAACGGGGTGAACTGTTTATCCTCCTTTAGCGGGAGGAATT
GCTCATGCGGGGAGTTCTGTAGACTTTACTATTTTTTCTCTTCATCTAGCGGGGGCCTCT
TCTATTTTAGGGGCTATTAATTTTATTACGACAATTTTAAATATGCGAACAAGAGGAATA
TTATTGGAACGTATACCTTTATTTGTGTGAGCGGTGAAAATTACTGCTATTTTGTTGCTA
CTTTCGTTACCTGTTTTAGCGGGGGGGATTACAATATTATTAACTGATCGAAATTTTAAT
ACTACTTTTTTTGATCCGGCGGGGGGAGGGGACCCTATTCTATATCAACATTTATTT
> G.mar.52_ES.PYRS_ZFMK2517202 
ACTTTATATTTAATATTTGGGGTGTGAGCTGCCATAGTGGGCACTGCGATAAGAATAATT
ATTCGAACTGAGTTGGGATTTCCCGGGAGTTTAATTGGAGACGATCAAATTTATAATGTT
ATTGTGACAAGACATGCTTTTGTAATGATTTTTTTTATGGTTATGCCTATCATGATTGGA
GGTTTTGGAAATTGGCTAGTTCCGTTAATGTTAGGGGCGCCGGACATGGCTTTTCCTCGG
CTAAATAATTTAAGTTTTTGATTGCTTCCGCCTTCTTTTATTTTATTACTTAGTTCTTCC
TTGGTTGAAAGCGGGACAGGAACGGGGTGAACTGTTTACCCTCCTTTAGCAGGAGGAATT
GCCCATGCGGGGAGTTCTGTAGACTTTACTATTTTTTCTCTTCATCTAGCGGGGGCCTCT
TCTATTTTAGGGGCTATTAATTTTATTACGACAATTTTAAATATGCGAACAAGAGGAATA
TTATTGGAGCGTATACCTTTATTTGTGTGAGCGGTGAAAATTACTGCTATTTTGTTGCTA
CTTTCGTTACCTGTTTTAGCGGGGGGGATTACAATATTATTAACTGATCGAAATTTTAAT
ACTACTTTTTTTGATCCGGCGGGGGGAGGGGACCCTATTTTATATCAACATTTATTT
> G.mar.53_FR.ALP_BGI12GEU183 
ACTTTATATTTAATATTTGGGGTGTGAGCTGCCATAGTGGGCACTGCGATAAGAATAATT
ATTCGAACTGAGTTGGGATTTCCCGGGAGTTTAATTGGAGACGATCAAATTTATAATGTT
ATTGTGACAAGACATGCTTTTGTAATGATTTTTTTTATGGTTATGCCTATCATGATTGGA
GGTTTTGGAAATTGGCTAGTTCCGTTAATGTTAGGGGCGCCGGACATGGCTTTTCCTCGG
TTAAATAATTTAAGTTTTTGATTGCTTCCACCCTCTTTTATTTTATTACTTAGTTCTTCC
TTGGTTGAAAGCGGGACAGGAACGGGGTGAACTGTTTACCCTCCTTTAGCAGGAGGAATT
GCCCATGCGGGGAGTTCTGTAGACTTTACTATTTTTTCTCTTCATCTAGCGGGGGCCTCT
TCTATTTTAGGGGCTATTAATTTTATTACAACAATTTTAAATATGCGAACAAGAGGAATA
TTATTGGAACGTATACCTTTATTTGTGTGAGCGGTGAAAATTACTGCTATTTTGTTGCTA
CTTTCGTTACCTGTTTTAGCGGGGGGGATTACAATATTATTAACTGATCGAAATTTTAAT
ACTACTTTTTTTGATCCGGCGGGGGGAGGGgACCCTATTTTATATCAACATTTATTT
> G.mar.54_FR.ALP_ZFMK2517217 
ACTTTATATTTAATATTTGGGGTGTGAGCTGCCATAGTGGGCACTGCGATAAGAATAATT
ATTCGAACTGAGTTGGGATTTCCCGGGAGTTTAATTGGAGACGATCAAATTTATAATGTT
ATTGTGACAAGACATGCTTTTGTAATGATTTTTTTTATGGTTATGCCTATCATGATTGGA
GGTTTTGGAAATTGGCTAGTTCCGTTAATGTTAGGGGCGCCGGACATGGCTTTTCCTCGG
TTAAATAATTTAAGTTTTTGATTGCTTCCACCCTCTTTTATTTTATTACTTAGTTCTTCC
TTGGTTGAAAGCGGGACAGGAACGGGGTGAACTGTTTACCCTCCTTTAGCAGGAGGAATT
GCCCATGCGGGGAGTTCTGTAGACTTTACTATTTTTTCTCTTCATCTAGCGGGGGCCTCT
TCTATTTTAGGGGCTATTAATTTTATTACAACAATTTTAAATATGCGAACAAGAGGAATA
TTATTGGAACGTATACCTTTATTTGTGTGAGCGGTGAAAATTACTGCTATTTTGTTGCTA
CTTTCGTTACCTGTTTTAGCGGGGGGGATTACAATATTATTAACTGATCGAAATTTTAAT
ACTACTTTTTTTGATCCGGCGGGGGGAGGGGACCCTATTTTATATCAACATTTATTT
> G.mar.55_FR.ATLN_ZFMK2553457 
ACTTTATATTTAATGTTTGGGGTGTGAGCTGCCATAGTGGGCACTGCGATAAGAATAATT
ATTCGAACTGAGTTGGGATTTCCCGGGAGTTTAATTGGAGACGATCAAATTTATAATGTT
ATTGTGACAAGACATGCTTTTGTAATGATTTTTTTTATGGTTATGCCTATCATGATTGGA
GGTTTTGGAAATTGGCTAGTTCCGTTAATGTTAGGGGCGCCGGACATGGCTTTTCCTCGG
TTAAATAATTTAAGTTTTTGATTGCTTCCGCCCTCTTTTATTTTATTACTTAGTTCTTCC
TTGGTTGAAAGTGGGACAGGAACGGGGTGAACTGTTTACCCCCCTTTAGCAGGAGGAATT
GCCCATGCGGGGAGTTCTGTAGACTTTACTATTTTTTCTCTTCATCTAGCGGGGGCCTCT
TCTATTTTAGGGGCTATTAATTTTATTACGACAATTTTAAATATGCGAACAAGAGGAATA
TTATTGGAACGTATACCTTTATTTGTGTGAGCGGTGAAAATTACTGCTATTTTGTTGCTA
CTTTCGTTACCGGTTTTAGCGGGGGGGATTACAATACTATTAACTGATCGAAATTTTAAT
ACTACTTTTTTTGATCCGGCGGGGGGAGGGGACCCTATTTTATATCAACATTTATTT
> G.mar.56_FR.ATLN_TW163 
ACTTTATATTTAATGTTTGGGGTGTGAGCTGCCATAGTGGGCACTGCGATAAGAATAATT
ATTCGAACTGAGTTGGGATTTCCCGGGAGTTTAATTGGAGACGATCAAATTTATAATGTT
ATTGTGACAAGACATGCTTTTGTAATGATTTTTTTTATGGTTATGCCTATCATGATTGGA
GGTTTTGGAAATTGGCTAGTTCCGTTAATGTTAGGGGCGCCGGACATGGCTTTTCCTCGG
TTAAATAATTTAAGTTTTTGATTGCTTCCGCCCTCTTTTATTTTATTACTTAGTTCTTCC
TTGGTTGAAAGTGGGACAGGAACGGGGTGAACTGTTTACCCtCCTTTAGCAGGAGGAATT
GCtCATGCGGGGAGTTCTGTAGACTTTACTATTTTTTCTCTTCATCTAGCGGGGGCCTCT
TCTATTTTAGGGGCTaTTAaTTTTATTAcGaCAAtTTTAaATaTGcGAACAaGAGGAaTA
cTAtTGGAACGTATACCTTTATTTGTGTGAGCGGTGAAAATTACTGCTATTTTGTTGCTG
CTTTCGTTACCTGTTTTAGCGGGGGGTATTACAATATTATTAACCGATCGAAATTTTAAT
ACTACTTTTTTTGATCCGGCGGGGGGAGGGGACCCTATTTTATATCAACATTTATTT
> G.mar.57_FR.ATLN_TW164 
ACTTTATATTTAATATTTGGGGTGTGAGCTGCCATAGTGGGCACTGCGATAAGAATAATT
ATTCGAAcTGAGTTGGGATTTCCCGGGAGTTTAATTGGAGACGATCAAATTTATAATGTT
ATTGTGACAAGACATGCTTTTGTAATGATTTTTTTTATGGTTATGCCTATCATGATtGGC
GGTTTTGGAAATTGGCTAGTTCCGTTAATGTTAGGGGCGCCGGACATGGCTTTTCCTCGG
TTAAATAATTTAAGTTTTTGATTGCTTCCGCCTTCTTTTATTTTATTACTTAGTTCTTCC
TTGGTTGAAAGCGGGACAGGAACGGGGTGAACTGTTTACCCTCCTTTAGCAGGAGGAATT
GCTCATGCGGGGAGCTCTGTAGACTTTACTATTTTTTCTCTTCATCTAGCGGGGGCCTcT
TCTATtTTAGGGGCTaTTAATTTTATTAcGACAAtTTTAaATaTGCGAACaAGAGGAaTa
TTATTGGAACGTATACCTTTATTTGTGTGGGCGGTGAAAATTACTGCTATTTTGTTGCTA
CTTTCGTTACCTGTTTTAGCGGGGGGGATTACAATATTATTAACTGATCGAAATTTTAAT
ACTACTTTTTTTGATCCGGCGGGGGGAGGGGACCCTATTCCATAtCAACATTTATTT
> G.mar.58_FR.CONN_ZFMK100410157 
ACTTTATATTTAATATTTGGGGTGTGAGCTGCCATAGTGGGCACTGCGATAAGAATAATT
ATTCGAACTGAGTTGGGATTTCCCGGGAGTTTAATTGGAGACGATCAAATTTATAATGTT
ATTGTGACAAGACATGCTTTTGTAATGATTTTTTTTATGGTTATGCCTATCATGATTGGA
GGTTTTGGAAATTGGCTAGTTCCGTTAATGTTAGGGGCGCCGGACATGGCTTTTCCTCGG
TTAAATAATTTAAGTTTTTGATTGCTTCCGCCCTCTTTTATTTTATTACTTAGTTCTTCC
TTGGTTGAAAGCGGGACAGGAACGGGGTGAACTGTTTACCCTCCTTTAGCAGGAGGAATT
GCCCATGCGGGGAGTTCTGTAGACTTTACTATTTTTTCTCTTCATCTAGCGGGGGCCTCT
TCTATTTTAGGGGCTATTAATTTTATTACGACAATTTTAAATATGCGAACAAGAGGAATA
TTATTGGAACGTATACCTTTATTTGTGTGAGCGGTGAAAATTACTGCTATTTTGTTGCTA
CTTTCGTTACCTGTTTTAGCGGGGGGAATTACAATACTATTAACTGATCGAAATTTTAAT
ACTACTTTTTTTGATCCGGCGGGGGGAGGGGACCCTATTTTATATCAACATTTATTT
> G.mar.59_FR.CONN_ZFMK18996 
ACTTTATATTTAATATTTGGGGTGTGAGCTGCCATAGTGGGCACTGCGATAAGAATAATT
ATTCGAACTGAGTTGGGATTTCCCGGGAGTTTAATTGGAGACGATCAAATTTATAATGTT
ATTGTGACAAGACATGCTTTTGTAATGATTTTTTTTATGGTTATGCCTATCATGATTGGA
GGTTTTGGAAATTGGCTAGTTCCGTTAATGTTAGGGGCGCCGGACATGGCTTTTCCTCGG
TTAAATAATTTAAGTTTTTGATTGCTTCCGCCCTCTTTTATTTTATTACTTAGTTCTTCC
TTGGTTGAAAGCGGGACAGGAACGGGGTGAACTGTTTACCCTCCTTTAGCAGGAGGAATT
GCCCATGCGGGGAGTTCTGTAGACTTTACTATTTTTTCTCTTCATCTAGCGGGGGCCTCT
TCTATTTTAGGGGCTATTAATTTTATTACGACAATTTTAAATATGCGAACAAGAGGAATA
TTATTGGAACGTATACCTTTATTTGTGTGAGCGGTGAAAATTACTGCTATTTTGTTGCTA
CTTTCGTTACCTGTTTTAGCGGGGGGAATTACAATACTATTAACTGATCGAAATTTTAAT
ACTACTTTTTTTGATCCGGCGGGGGGAGGGGACCCTATTTTATATCAACATTTATTT
> G.mar.60_FR.CONN_ZFMK2517315 
ACTTTATATTTAATATTTGGGGTGTGAGCTGCCATAGTGGGCACTGCGATAAGAATAATT
ATTCGAACTGAGTTGGGATTTCCCGGGAGTTTAATTGGAGACGATCAAATTTATAATGTT
ATTGTGACAAGACATGCTTTTGTAATGATTTTTTTTATGGTTATGCCCATCATGATTGGA
GGTTTTGGAAATTGGCTAGTTCCGTTAATGTTAGGGGCGCCGGACATGGCTTTTCCTCGG
TTAAATAATTTAAGTTTTTGATTGCTTCCGCCCTCTTTTATTTTATTACTTAGTTCTTCC
TTGGTTGAAAGCGGGACAGGAACGGGGTGAACTGTTTACCCTCCTTTAGCAGGAGGAATT
GCCCATGCGGGGAGTTCTGTAGACTTTACTATTTTTTCTCTTCATCTAGCGGGGGCCTCT
TCTATTTTAGGGGCTATTAATTTTATTACGACAATTTTAAATATGCGAACAAGAGGAATA
TTATTGGAACGTATACCTTTATTTGTGTGAGCGGTGAAAATTACTGCTATTTTGTTGCTA
CTTTCGTTACCTGTTTTAGCGGGGGGAATTACAATACTATTAACTGATCGAAATTTTAAT
ACTACTTTTTTTGATCCGGCGGGGGGAGGGGACCCTATTTTATATCAACATTNNNNN
> G.mar.61_FR.CONN_ZFMK2517322 
ACTTTATATTTAATATTTGGGGTGTGAGCTGCCATAGTGGGCACTGCGATAAGAATAATT
ATTCGAACTGAGTTGGGATTTCCCGGGAGTTTAATTGGAGACGATCAAATTTATAATGTT
ATTGTGACAAGACATGCTTTTGTAATGATTTTTTTTATGGTTATGCCTATCATGATTGGA
GGTTTTGGAAATTGGCTAGTTCCGTTAATGTTAGGGGCGCCGGACATGGCTTTTCCTCGG
TTAAATAATTTAAGTTTTTGATTGCTTCCGCCCTCTTTTATTTTATTACTTAGTTCTTCC
TTGGTTGAAAGCGGGACAGGAACGGGGTGAACTGTTTACCCTCCTTTAGCAGGAGGAATT
GCCCATGCGGGGAGTTCTGTAGACTTTACTATTTTTTCTCTTCATCTAGCGGGGGCCTCT
TCTATTTTAGGGGCTATTAATTTTATTACGACAATTTTAAATATGCGAACAAGAGGAATA
TTATTGGAACGTATACCTTTATTTGTGTGAGCGGTGAAAATTACTGCTATTTTGTTGCTA
CTTTCGTTACCTGTTTTAGCGGGGGGAATTACAATACTATTAACTGATCGAAATTTTAAT
ACTACTTTTTTTGATCCGGCGGGGGGAGGGGACCCTATTTTATATCAACATTTATTT
> G.mar.62_FR.CONN_TW161 
ACTTTATATTTAATATTTGGGGTGTGAGCTGCCATAGTGGGCACTGCGATAAGAATAATT
ATTCGAACTGAGTTGGGATTTCCCGGGAGTTTAATTGGAGACGATCAAATTTATAATGTT
ATTGTGACAAGACATGCTTTTGTAATGATTTTTTTTATGGTTATGCCTATCATGATTGGA
GGTTTTGGAAATTGGCTAGTTCCGTTAATGTTAGGGGCGCCGGACATGGCTTTTCCTCGG
TTAAATAATTTAAGTTTTTGATTGCTTCCGCCCTCTTTTATTTTATTACTTAGTTCTTCC
TTGGTTGAAAGCGGGACAGGAACGGGGTGAACTGTTTACCCTCCTTTAGCAGGAGGAATT
GCCCATGCGGGGAGTTCTGTAGACTTTACTATTTTTTCTCTTCATCTAGCGGGGGCCTCT
TCTATTTTAGGGGCTATTAATTTTATTACGACAATTTTAaATaTGCGAACAAGAGGAATA
tTATTGGAAcGTATACCtTTATTTGTGTGAgCGGTGaaaattactgctattttGTTGCTA
CTTTCGTTACCTGTTTTAGCGGGGGGAATTACAATACTATTAACTGATCGAaaTTTTAAT
ACTACTTTTTTTGATCCGGCGGGGGGAGGGGACCCTATTCTATATCAACATTTATTT
> G.mar.63_FR.CONN_TW162 
ACTTTATATTTAATATTTGGGGTGTGAGCTGCCATAGTGGGCACTGCGATAAGAATAATT
ATTCGAACTGAGTTGGGATTTCCCGGGAGTTTAATtGGAGACGATCAAATTTATAATGTT
ATTGTGACCAGACATGCTTTTGTAATGATTTTTTTTATGGTTATGCCTATCATGATtgGA
GGTTTTGGAAATTGGCTAGTTCCGTTAATGTTAGGGGCGCCGGACATGGCTTTTCCTCGG
TTAAATAATTTAAGTTTTTGATTGCTTCCGCCCTCTTTTATTTTATTACTTAGTTCTTCC
TTGGTTGAAAGCGGGACAGGAACGGGGTGAACTGTTTACCCTCCTTTAGCAGGAGGAATT
GCCCATGCGGGGAGTTCTGTAGACTTTACTATTTTTTCTCTTCATCTAGCGGGGGCCTCT
TCTATtTTAGGGGCTaTTAATTTTATTACGACAATTTTAaATaTGCGAACaAGAGGAATA
tTATTGGAAcGTATACCtTTATTTGTGTgAGCGGTGAAAATTACTGCTATTTTGTTGCTA
CTTTCGtTACCTGTTTTAGCGGGGGGAATTACAATACTATTAACTGATCGAAATTTTAAT
ACTACTTTTTTTGATCCGGCGGgGGGAGGGGACCCTATTTTAtATCAACAttTATTT
> G.mar.64_FR.CONS_ZFMK2517209 
ACTTTATATTTAATATTTGGGGTGTGAGCTGCCATGGTGGGCACTGCGATAAGAATAATT
ATTCGAACTGAGTTGGGATTTCCTGGGAGTTTAATTGGAGACGATCAAATTTATAATGTT
ATTGTGACAAGACACGCTTTTGTAATGATTTTTTTTATGGTTATACCTATCATGATTGGA
GGTTTTGGAAATTGGTTGGTTCCGTTAATGTTAGGGGCTCCGGACATGGCTTTTCCTCGG
TTAAATAATTTAAGTTTCTGATTGCTTCCGCCTTCTTTTATTTTATTACTTAGTTCTTCC
TTGGTTGAAAGTGGGACAGGAACGGGGTGAACTGTTTACCCTCCTTTAGCAGGAGGAATT
GCTCATGCGGGAAGTTCTGTAGATTTTACTATTTTTTCTCTTCATCTAGCGGGGGCCTCT
TCTATTTTAGGGGCTATTAATTTTATTACGACAATTTTAAATATGCGAACAAGAGGAATA
TTATTGGAGCGTATACCTTTATTTGTGTGAGCGGTGAAAATTACTGCTATTTTGTTGCTG
CTTTCGTTACCTGTTTTAGCGGGGGGTATTACAATATTATTAACCGATCGAAATTTTAAT
ACTACTTTTTTTGATCCGGCGGGGGGAGGGGATCCTATTTTATATCAACATTTATTT
> G.mar.65_FR.MED_ZFMK18977 
ACTTTATATTTAATATTTGGGGTGTGAGCTGCCATAGCGGGTACTGCGATAAGAATAATT
ATTCGAACTGAGTTGGGATTTCCAGGGAGTTTAATTGGAGATGATCAAATTTATAATGTT
ATTGTGACAAGACATGCTTTTGTAATGATTTTTTTTATGGTTATGCCCATCATGATTGGG
GGTTTTGGAAATTGGCTGGTTCCGTTAATGTTAGGGGCGCCGGACATGGCCTTTCCTCGG
TTAAATAATTTAAGTTTTTGATTGCTTCCGCCCTCTTTTATTTTATTACTTAGTTCTTCT
TTGGTTGAAAGTGGGACAGGAACGGGGTGAACTGTATATCCCCCTTTAGCAGGAGGAATT
GCTCATGCGGGGAGCTCTGTAGACTTTACTATTTTTTCTCTTCATCTAGCGGGGGCCTCT
TCTATTTTAGGGGCTATTAATTTTATTACGACAATTTTAAATATGCGAACAAGAGGAATA
TTATTGGAACGTATACCTTTATTTGTGTGAGCGGTGAAAATTACTGCTATTTTGTTGCTG
CTTTCGTTACCTGTTTTAGCGGGGGGGATTACAATATTATTAACTGATCGAAATTTTAAT
ACTACTTTTTTTGATCCGGCGGGGGGAGGGGATCCTATTCTGTATCAACATTTGTTT
> G.mar.66_FR.MED_ZFMK19021 
ACTTTATATTTAATATTTGGGGTGTGAGCTGCCATAGCGGGTACTGCGATAAGAATAATT
ATTCGAACTGAGTTGGGATTTCCAGGGAGTTTAATTGGAGATGATCAAATTTATAATGTT
ATTGTGACAAGACATGCTTTTGTAATGATTTTTTTTATGGTTATGCCCATCATGATTGGG
GGTTTTGGAAATTGGCTGGTTCCGTTAATGTTAGGGGCGCCGGACATGGCCTTTCCTCGG
TTAAATAATTTAAGTTTTTGATTGCTTCCGCCCTCTTTTATTTTATTACTTAGTTCTTCT
TTGGTTGAAAGTGGGACAGGAACGGGGTGAACTGTATATCCCCCTTTAGCAGGAGGAATT
GCTCATGCGGGGAGCTCTGTAGACTTTACTATTTTTTCTCTTCATCTAGCGGGGGCCTCT
TCTATTTTAGGGGCTATTAATTTTATTACGACAATTTTAAATATGCGAACAAGAGGAATA
TTATTGGAACGTATACCTTTATTTGTGTGAGCGGTGAAAATTACTGCTATTTTGTTGCTG
CTTTCGTTACCTGTTTTAGCGGGGGGGATTACAATATTATTAACTGATCGAAATTTTAAT
ACTACTTTTTTTGATCCGGCGGGGGGAGGGGATCCTATTCTGTATCAACATTTGTTT
> G.mar.67_FR.MED_ZFMK19037 
ACTTTATATTTAATATTTGGGGTGTGAGCTGCCATAGCGGGTACTGCGATAAGAATAATT
ATTCGAACTGAGTTGGGATTTCCAGGGAGTTTAATTGGAGATGATCAAATTTATAATGTT
ATTGTGACAAGACATGCTTTTGTAATGATTTTTTTTATGGTTATGCCCATCATGATTGGG
GGTTTTGGAAATTGGCTGGTTCCGTTAATGTTAGGGGCGCCGGACATGGCCTTTCCTCGG
TTAAATAATTTAAGTTTTTGATTGCTTCCGCCCTCTTTTATTTTATTACTTAGTTCTTCT
TTGGTTGAAAGTGGGACAGGAACGGGGTGAACTGTATATCCCCCTTTAGCAGGAGGAATT
GCTCATGCGGGGAGCTCTGTAGACTTTACTATTTTTTCTCTTCATCTAGCGGGGGCCTCT
TCTATTTTAGGGGCTATTAATTTTATTACGACAATTTTAAATATGCGAACAAGAGGAATA
TTATTGGAACGTATACCTTTATTTGTGTGAGCGGTGAAAATTACTGCTATTTTGTTGCTG
CTTTCGTTACCTGTTTTAGCGGGGGGGATTACAATATTATTAACTGATCGAAATTTTAAT
ACTACTTTTTTTGATCCGGCGGGGGGAGGGGATCCTATTCTGTATCAACATTTGTTT
> G.mar.68_FR.MED_ZFMK2516203 
ACTTTATATTTAATATTTGGGGTGTGAGCTGCCATAGTGGGTACTGCGATAAGAATAATT
ATTCGAACTGAGTTGGGATTTCCAGGAAGTTTAATTGGAGATGATCAAATTTATAATGTT
ATTGTGACAAGACATGCTTTTGTAATGATTTTTTTTATGGTTATGCCCATCATGATTGGG
GGTTTTGGAAATTGGCTGGTTCCGTTAATGTTAGGGGCGCCGGACATGGCCTTTCCTCGG
CTAAATAATTTAAGTTTTTGATTGCTTCCGCCCTCTTTTATTTTATTACTTAGTTCTTCT
TTGGTTGAAAGTGGGACAGGAACGGGGTGAACTGTATATCCCCCTTTAGCAGGAGGAATT
GCCCATGCGGGGAGCTCTGTAGACTTTACTATTTTTTCTCTTCATCTAGCGGGGGCCTCT
TCTATTTTAGGGGCTATTAATTTTATTACGACAATTTTAAATATGCGAACAAGAGGAATA
TTATTGGAACGTATACCTTTATTTGTGTGAGCGGTGAAAATTACTGCTATTTTGTTGCTG
CTTTCGTTACCTGTTTTAGCGGGGGGGATTACAATATTATTAACTGATCGAAATTTTAAT
ACTACTTTTTTTGATCCGGCGGGGGGAGGGGACCCTATTCTGTATCAACATTTGTTT
> G.mar.69_FR.MED_ZFMK2517213 
ACTTTATATTTAATATTTGGGGTGTGAGCTGCCATAGTGGGCACTGCGATAAGAATAATT
ATTCGAACTGAGTTGGGATTTCCCGGGAGTTTAATTGGAGACGATCAAATTTATAATGTT
ATTGTGACAAGACATGCTTTTGTAATGATTTTTTTTATGGTTATGCCTATCATGATTGGC
GGTTTTGGAAATTGGTTAGTTCCGTTAATGTTAGGGGCGCCGGACATGGCTTTTCCTCGG
TTAAATAATTTAAGTTTTTGATTGCTTCCGCCTTCTTTTATTTTATTACTTAGTTCTTCC
TTGGTTGAAAGCGGGACAGGAACGGGGTGAACTGTTTACCCTCCTTTAGCAGGAGGAATT
GCTCATGCGGGGAGCTCTGTAGACTTTACTATTTTTTCTCTTCATCTAGCGGGGGCCTCT
TCTATTTTAGGGGCTATTAATTTTATTACGACAATTTTAAATATGCGAACAAGAGGAATA
TTATTGGAACGTATACCTTTATTTGTGTGGGCGGTGAAAATTACTGCTATTTTGTTGCTA
CTTTCGTTACCTGTTTTAGCGGGGGGGATTACAATATTATTAACTGATCGAAATTTTAAT
ACTACTTTTTTTGATCCGGCAGGGGGAGGGGACCCTATTCTATATCAACATTTATTT
> G.mar.70_FR.MED_ZFMK2517214 
ACTTTATATTTAATATTTGGGGTGTGAGCTGCCATAGTGGGCACTGCGATAAGAATAATT
ATTCGAACTGAGTTGGGATTTCCCGGGAGTTTAATTGGAGACGATCAAATTTATAATGTT
ATTGTGACAAGACATGCTTTTGTAATGATTTTTTTTATGGTTATGCCTATCATGATTGGC
GGTTTTGGAAATTGGTTAGTTCCGTTAATGTTAGGGGCGCCGGACATGGCTTTTCCTCGG
TTAAATAATTTAAGTTTTTGACTGCTTCCGCCTTCTTTTATTTTATTACTTAGTTCTTCC
TTGGTTGAAAGCGGGACAGGAACGGGGTGAACTGTTTACCCTCCTTTAGCAGGAGGAATT
GCTCATGCGGGGAGCTCTGTAGACTTTACTATTTTTTCTCTTCATCTAGCGGGGGCCTCT
TCTATTTTAGGGGCTATTAATTTTATTACGACAATTTTAAATATGCGAACAAGAGGAATA
TTATTGGAACGTATACCTTTATTTGTGTGGGCGGTGAAAATTACTGCTATTTTGTTGCTA
CTTTCGTTACCTGTTTTAGCGGGGGGGATTACAATATTATTAACTGATCGAAATTTTAAT
ACTACTTTTTTTGATCCGGCAGGGGGAGGGGACCCTATTCTATATCAACATTTATTT
> G.mar.71_FR.MED_ZFMK2517215 
ACTTTATATTTAATATTTGGGGTGTGAGCTGCCATAGTGGGTACTGCGATAAGAATAATT
ATTCGAACTGAGTTAGGGTTTCCCGGGAGTTTAATTGGAGACGATCAAATTTATAATGTT
ATTGTGACAAGACATGCTTTTGTAATGATTTTTTTTATGGTTATGCCCATCATGATTGGA
GGTTTTGGAAATTGGTTGGTTCCGTTAATGTTAGGGGCGCCGGATATGGCCTTTCCTCGG
TTAAATAATTTAAGTTTTTGATTGCTTCCGCCCTCTTTTATTTTATTACTTAGTTCTTCT
TTGGTTGAAAGTGGGACAGGAACGGGGTGAACTGTTTATCCCCCTTTAGCAGGAGGAATT
GCTCATGCGGGGAGCTCTGTAGACTTTACTATTTTTTCTCTTCATCTAGCGGGGGCCTCT
TCTATTTTAGGGGCTATTAATTTTATTACGACAATTTTAAATATGCGAACAAGAGGAATA
TTATTGGAACGGATACCGTTATTTGTGTGGGCGGTGAAAATTACTGCTATTTTGCTGCTG
CTTTCGTTACCTGTTTTAGCGGGGGGGATTACAATATTATTAACTGATCGAAATTTTAAT
ACTACTTTTTTTGATCCGGCGGGGGGAGGGGATCCTATTCTGTATCAACATTTGTTT
> G.mar.72_FR.MED_ZFMK2517216 
ACTTTATATTTAATATTTGGGGTGTGAGCTGCCATAGTGGGCACTGCGATAAGAATAATT
ATTCGAACTGAGTTGGGATTTCCCGGGAGTTTAATTGGAGACGATCAAATTTATAATGTT
ATTGTGACAAGACATGCTTTTGTAATGATTTTTTTTATGGTTATGCCTATCATGATTGGC
GGTTTTGGAAATTGGTTAGTTCCGTTAATGTTAGGGGCGCCGGACATGGCTTTTCCTCGG
TTAAATAATTTAAGTTTTTGATTGCTTCCGCCTTCTTTTATTTTATTACTTAGTTCTTCC
TTGGTTGAAAGTGGGACAGGAACGGGGTGAACTGTTTACCCTCCTTTAGCAGGAGGAATT
GCTCATGCGGGGAGCTCTGTAGACTTTACTATTTTTTCTCTTCATCTAGCGGGGGCCTCT
TCTATTTTAGGGGCTATTAATTTTATTACGACAATTTTAAATATGCGAACAAGAGGAATA
TTATTGGAACGTATACCTTTATTTGTGTGGGCGGTGAAAATTACTGCTATTTTGTTGCTA
CTTTCGTTACCTGTTTTAGCGGGGGGGATTACAATATTATTAACTGATCGAAATTTTAAT
ACTACTTTTTTTGATCCGGCAGGGGGAGGGGACCCTATTCTATATCAACATTTATTT
> G.mar.73_FR.MED_ZFMKTW102 
ACTTTATATTTAATATTTGGGGTGTGAGCTGCCATAGTGGGCACTGCGATAAGAATAATT
ATTCGAACTGAGTTGGGATTTCCCGGGAGTTTAATTGGAGATGATCAAATTTATAATGTT
ATTGTGACAAGACATGCTTTTGTAATGATTTTTTTTATGGTTATGCCTATCATGATTGGA
GGTTTTGGGAATTGGCTAGTTCCGTTAATGTTAGGGGCGCCGGACATGGCTTTTCCTCGG
TTAAATAATTTAAGTTTTTGATTGCTTCCGCCCTCTTTTATTTTATTACTTAGTTCTTCC
TTGGTTGAAAGCGGGACAGGAACGGGGTGAACTGTTTACCCTCCTTTAGCAGGAGGAATT
GCTCATGCGGGGAGTTCTGTAGATTTTACTATTTTTTCTCTTCATCTAGCGGGGGCCTCT
TCTATTTTAGGGGCTATTAATTTTATTACGACAATTTTAAATATGCGAACAAGAGGAATA
TTATTGGAACGTATACCTTTATTTGTGTGAGCGGTGAAAATTACTGCTATTTTGTTGCTA
CTTTCGTTACCTGTTTTAGCGGGGGGGATTACAATATTATTAACTGATCGAAATTTTAAT
ACTACTTTTTTTGATCCGGCGGGGGGAGGTGATCCTATTTTATATCAACATTTATTT
> G.mar.74_FR.MED_TW165 
ACTTTATATTTAATATTTGGGGTGTGAGCTGCCATAGTGGGCACTGCGATAAGAATAATT
ATTCGAACTGAGTTGGGATTTCCCGGGAGTTTAATTGGAGACGATCAAATTTATAATGTT
ATTGTGACAAGACATGCTTTTGTAATGATTTTTTTTATGGTTATGCCTATCATGATTGGC
GGTTTTGGAAATTGGCTAGTTCCGTTAATGTTAGGGGCGCCGGACATGGCTTTTCCTCGG
TTAAATAATTTAAGTTTTTGATTGCTTCCGCCTTCTTTTATTTTATTACTTAGTTCTTCC
TTGGTTGAAAGCGGGACAGGAACGGGGTGAACTGTTTACCCTCCTTTAGCAGGAGGAATT
GCTCATGCGGGGAGCTCTGTAGACTTTACTATTTTTTCTCTTCATCTAGCGGGGGCCTCT
TCTATTTTAGGGGCTATTAATTTTATTACGACAATTTTAAATATGCGAACAAGAGGAATA
TTATTGGAACGTATACCTTTATTTGTGTGGGCGGTGAAAATTACTGCTATTTTGTTGCTA
CTTTCGTTACCTGTTTTAGCGGGGGGGATTACAATATTATTAACTGATCGAAATTTTAAT
ACTACTTTTTTTGATCCGGCGGGGGGAGGGGACCCTATTCTATATCAACATTTATTT
> G.mar.75_FR.MED_TW166 
ACTTTATATTTAATATTTGGGGTGTGAGCTGCCATAGTGGGCACTGCGATAAGAATAATT
ATTCGAACTGAGTTGGGATTTCCCGGGAGTTTAATTGGAGACGATCAAATTTATAATGTT
ATTGTGACAAGACATGCTTTTGTAATGATTTTTTTTATGGTTATGCCTATCATGATtGGC
GGTTTTGGAAATTGGTTAGTTCCGTTAATGTTAGGGGCGCCGGACATGGCTTTTCCTCGG
TTAAATAATTTAAGTTTTTGATTGCTTCCGCCTTCTTTTATTTTATTACTTAGTTCTTCC
TTGGTTGAAAGCGGGACAGGAACGGGGTGAACTGTTTACCCTCCTTTAGCAGGAGGAATT
GCTCATGCGGGGAGCTCTGTAGACTTTACTATTTTTTCTCTTCATCTAGCGGGGGCCTCT
TCTATTTTAGGGGCTATTAATTTTATTACGACAATTTTAAATATGCGAACAAGAGGAATA
TTATTGGAAcGTATACCTTTATTTGTGTGGGCGGTGAAAATTACTGCTATTTTGTTGCTA
CTTTCGTTACCTGTTTTAGCGGGGGGGATTACAATATTATTAACTGATCGAAATTTTAAT
ACTACTTTTTTTGATCCGGCAGGGGGAGGGGACCCTATTCTATATCAACATTTATTT
> G.mar.76_FR.PYRN_ZFMK2517199 
ACTTTATATTTAATATTTGGGGTGTGAGCTGCCATGGTGGGCACTGCGATAAGAATAATT
ATTCGAACTGAGTTGGGATTTCCCGGGAGTTTAATTGGAGATGATCAAATTTATAATGTT
ATTGTGACAAGACATGCTTTTGTAATGATTTTTTTTATGGTTATGCCTATCATGATTGGA
GGTTTTGGAAATTGGCTGGTCCCGTTAATGTTGGGGGCCCCGGACATGGCTTTTCCTCGG
CTAAATAATCTAAGTTTTTGATTGCTTCCGCCTTCTTTTATTTTATTACTTAGTTCTTCC
TTGGTTGAAAGTGGGACAGGAACGGGGTGAACTGTTTACCCCCCACTAGCAGGAGGAATT
GCTCACGCGGGGAGCTCTGTAGACTTTACTATTTTTTCTTTTCATCTAGCAGGGGCCTCT
TCTATTTTAGGGGCTATTAATTTTATTACGACAATTTTAAATATGCGAACAAGAGGGATA
TTATTGGAACGTATACCATTATTTGTGTGAGCGGTGAAAATTACTGCTATTTTGTTGTTA
CTTTCGTTACCTGTTTTAGCGGGGGGGATTACAATATTATTAACCGATCGAAATTTTAAT
ACTACTTTTTTTGATCCGGCGGGGGGAGGGGATCCTATTTTATATCAACATTTATTT
> G.mar.77_FR.PYRN_ZFMK2517210 
ACTTTATATTTAATATTTGGGGTGTGAGCTGCCATGGTGGGCACTGCGATAAGAATAATT
ATTCGAACTGAGTTGGGATTTCCCGGGAGTTTAATTGGAGATGATCAAATTTATAATGTT
ATTGTGACAAGACATGCTTTTGTAATGATTTTTTTTATGGTTATGCCCATCATGATTGGA
GGTTTTGGAAATTGGCTGGTCCCGTTAATGTTGGGGGCCCCGGACATGGCTTTTCCTCGG
CTAAATAATCTAAGTTTTTGATTGCTTCCGCCTTCTTTTATTTTATTACTTAGTTCTTCC
TTGGTTGAAAGTGGGACAGGAACGGGGTGAACTGTTTACCCCCCCCTAGCAGGAGGAATT
GCTCACGCGGGGAGCTCTGTAGACTTTACTATTTTTTCTCTTCATCTAGCAGGGGCCTCT
TCTATTTTAGGGGCTATTAATTTTATTACGACAATTTTAAATATGCGAACAAGAGGGATA
TTATTGGAACGTATACCATTATTTGTGTGAGCGGTGAAAATTACTGCTATTTTGTTGTTA
CTTTCGTTACCTGTTTTAGCGGGGGGGATTACAATATTATTAACTGATCGAAATTTTAAT
ACTACTTTTTTTGATCCGGCGGGGGGAGGGGATCCTATTTTATATCAACATTTATTT
> G.mar.78_FR.PYRN_ZFMK2517211 
ACTTTATATTTAATATTTGGGGTGTGAGCTGCCATAGTGGGCACTGCGATAAGAATAATT
ATTCGAACTGAGTTGGGATTTCCCGGGAGTTTAATTGGAGACGATCAAATTTATAATGTT
ATTGTGACAAGACATGCTTTTGTAATGATTTTTTTTATGGTTATGCCTATCATGATTGGG
GGTTTTGGAAATTGGCTAGTTCCGTTAATGTTAGGAGCGCCGGACATGGCTTTTCCTCGG
TTAAATAATTTAAGTTTTTGATTGCTTCCGCCCTCTTTTATTTTATTACTTAGTTCTTCC
TTGGTTGAAAGCGGGACAGGAACGGGGTGAACTGTTTATCCTCCTTTAGCAGGAGGAATT
GCTCATGCGGGGAGTTCTGTAGACTTTACTATTTTTTCTCTTCATCTAGCGGGGGCCTCT
TCTATTTTAGGGGCTATTAATTTTATTACGACAATTTTAAATATGCGAACAAGAGGAATA
TTATTGGAACGTATACCTTTATTTGTGTGAGCGGTGAAAATTACTGCTATTTTGTTGCTA
CTTTCGTTACCTGTTTTAGCGGGGGGGATTACAATATTATTAACTGATCGAAATTTTAAT
ACTACTTTTTTTGATCCGGCGGGGGGAGGGGACCCTATTCTATATCAACATTTATTT
> G.mar.79_FR.PYRN_ZFMK2517212 
ACTTTATATTTAATATTTGGGGTGTGAGCTGCCATGGTGGGCACTGCGATAAGAATAATT
ATTCGAACTGAGTTGGGATTTCCCGGGAGTTTAATTGGAGATGATCAAATTTATAATGTT
ATTGTGACAAGACATGCTTTTGTAATGATTTTTTTTATGGTTATGCCTATCATGATTGGA
GGTTTTGGAAATTGGCTGGTCCCGTTAATGTTGGGGGCCCCGGACATGGCTTTTCCTCGG
CTAAATAATCTAAGTTTTTGATTGCTTCCGCCTTCTTTTATTTTATTACTTAGTTCTTCC
TTGGTTGAAAGTGGGACAGGAACGGGGTGAACTGTTTACCCCCCACTAGCAGGAGGAATT
GCTCACGCGGGGAGCTCTGTAGACTTTACTATTTTTTCTCTTCATCTAGCAGGGGCCTCT
TCTATTTTAGGGGCTATTAATTTTATTACGACAATTTTAAATATGCGAACAAGAGGGATA
TTATTGGAACGTATACCATTATTTGTGTGAGCGGTGAAAATTACTGCTATTTTGTTGTTA
CTTTCGTTACCTGTTTTAGCGGGGGGGATTACAATATTATTAACCGATCGAAATTTTAAT
ACTACTTTTTTTGATCCGGCGGGGGGAGGGGATCCTATTTTATATCAACATTTATTT
> G.mar.80_GB.EM_ZFMK19038 
ACTTTATATTTAATATTTGGGGTGTGAGCTGCCATGGTGGGCACTGCGATAAGAATAATT
ATTCGAACTGAGTTGGGATTTCCTGGGAGTTTAATTGGAGACGATCAAATTTATAATGTT
ATTGTGACAAGACACGCTTTTGTAATGATTTTTTTTATGGTTATACCTATCATGATTGGA
GGTTTTGGGAATTGGTTGGTTCCGTTAATGTTAGGGGCCCCGGACATGGCTTTTCCTCGG
TTAAATAATTTAAGTTTCTGATTGCTTCCGCCTTCTTTTATTTTATTACTTAGTTCTTCC
TTGGTTGAAAGTGGGACAGGAACGGGATGAACTGTTTACCCTCCTTTAGCAGGAGGAATT
GCTCATGCGGGGAGTTCTGTAGATTTTACTATTTTTTCTCTTCATCTAGCGGGGGCCTCT
TCTATTTTAGGGGCTATTAATTTTATTACGACAATTTTAAATATGCGAACAAGAGGAATA
CTATTGGAACGTATACCTTTATTTGTGTGAGCGGTGAAAATTACTGCTATTTTGTTGCTG
CTTTCGTTACCTGTTTTAGCGGGGGGTATTACAATATTATTAACCGATCGAAATTTTAAT
ACTACTTTTTTTGATCCGGCGGGGGGAGGGGACCCTATTTTATATCAACATTTATTT
> G.mar.81_FR.ATLN_BOLDECHUB974 
ACTTTATATTTAATGTTTGGGGTGTGAGCTGCTATAGTGGGCACTGCGATAAGAATAATT
ATTCGAACTGAGTTGGGATTTCCCGGGAGTTTAATTGGAGACGATCAAATTTATAATGTT
ATTGTGACAAGACATGCTTTTGTAATGATTTTTTTTATGGTTATACCTATCATGATTGGA
GGTTTTGGAAATTGGCTAGTTCCGTTAATGTTAGGGGCGCCGGACATGGCTTTTCCTCGG
TTAAATAATTTAAGTTTTTGATTGCTTCCACCCTCTTTTATTTTATTACTTAGTTCTTCC
TTGGTTGAAAGTGGGACAGGAACGGGGTGAACTGTTTACCCTCCTTTAGCAGGAGGAATT
GCCCATGCGGGGAGTTCTGTAGACTTTACTATTTTTTCTCTTCATCTAGCGGGGGCCTCT
TCTATTTTAGGGGCTATTAATTTTATTACGACAATTTTAAATATGCGAACAAGAGGAATA
TTATTGGAACGTATACCTTTATTTGTGTGAGCGGTGAAAATTACTGCTATTTTGTTGCTA
CTTTCGTTACCTGTTTTAGCGGGGGGGATTACAATACTATTAACTGATCGAAATTTTAAT
ACTACTTTTTTTGATCCGGCGGGGGGAGGGGACCCTATTTTATATCAACATTTATTT
> G.mar.82_FR.ATLN_BOLDECHUB975 
ACTTTATATTTAATGTTTGGGGTGTGAGCTGCTATAGTGGGCACTGCGATAAGAATAATT
ATTCGAACTGAGTTGGGATTTCCCGGGAGTTTAATTGGAGACGATCAAATTTATAATGTT
ATTGTGACAAGACATGCTTTTGTAATGATTTTTTTTATGGTTATACCTATCATGATTGGA
GGTTTTGGAAATTGGCTAGTTCCGTTAATGTTAGGGGCGCCGGACATGGCTTTTCCTCGG
TTAAATAATTTAAGTTTTTGATTGCTTCCACCCTCTTTTATTTTATTACTTAGTTCTTCC
TTGGTTGAAAGTGGGACAGGAACGGGGTGAACTGTTTACCCTCCTTTAGCAGGAGGAATT
GCCCATGCGGGGAGTTCTGTAGACTTTACTATTTTTTCTCTTCATCTAGCGGGGGCCTCT
TCTATTTTAGGGGCTATTAATTTTATTACGACAATTTTAAATATGCGAACAAGAGGAATA
TTATTGGAACGTATACCTTTATTTGTGTGAGCGGTGAAAATTACTGCTATTTTGTTGCTA
CTTTCGTTACCTGTTTTAGCGGGGGGGATTACAATACTATTAACTGATCGAAATTTTAAT
ACTACTTTTTTTGATCCGGCGGGGGGAGGGGACCCTATTTTATATCAACATTTATTT
> G.mar.83_FR.ATLN_BOLDECHUB978 
ACTTTATATTTAATGTTTGGGGTGTGAGCTGCTATAGTGGGCACTGCGATAAGAATAATT
ATTCGAACTGAGTTGGGATTTCCCGGGAGTTTAATTGGAGACGATCAAATTTATAATGTT
ATTGTGACAAGACATGCTTTTGTAATGATTTTTTTTATGGTTATACCTATCATGATTGGA
GGTTTTGGAAATTGGCTAGTTCCGTTAATGTTAGGGGCGCCGGACATGGCTTTTCCTCGG
TTAAATAATTTAAGTTTTTGATTGCTTCCACCCTCTTTTATTTTATTACTTAGTTCTTCC
TTGGTTGAAAGTGGGACAGGAACGGGGTGAACTGTTTACCCTCCTTTAGCAGGAGGAATT
GCCCATGCGGGGAGTTCTGTAGACTTTACTATTTTTTCTCTTCATCTAGCGGGGGCCTCT
TCTATTTTAGGGGCTATTAATTTTATTACGACAATTTTAAATATGCGAACAAGAGGAATA
TTATTGGAACGTATACCTTTATTTGTGTGAGCGGTGAAAATTACTGCTATTTTGTTGCTA
CTTTCGTTACCTGTTTTAGCGGGGGGGATTACAATACTATTAACTGATCGAAATTTTAAT
ACTACTTTTTTTGATCCGGCGGGGGGAGGGGACCCTATTTTATATCAACATTTATTT
> G.mar.84_FR.ATLN_BOLDECHUB979 
ACTTTATATTTAATGTTTGGGGTGTGAGCTGCTATAGTGGGCACTGCGATAAGAATAATT
ATTCGAACTGAGTTGGGATTTCCCGGGAGTTTAATTGGAGACGATCAAATTTATAATGTT
ATTGTGACAAGACATGCTTTTGTAATGATTTTTTTTATGGTTATACCTATCATGATTGGA
GGTTTTGGAAATTGGCTAGTTCCGTTAATGTTAGGGGCGCCGGACATGGCTTTTCCTCGG
TTAAATAATTTAAGTTTTTGATTGCTTCCACCCTCTTTTATTTTATTACTTAGTTCTTCC
TTGGTTGAAAGTGGGACAGGAACGGGGTGAACTGTTTACCCTCCTTTAGCAGGAGGAATT
GCCCATGCGGGGAGTTCTGTAGACTTTACTATTTTTTCTCTTCATCTAGCGGGGGCCTCT
TCTATTTTAGGGGCTATTAATTTTATTACGACAATTTTAAATATGCGAACAAGAGGAATA
TTATTGGAACGTATACCTTTATTTGTGTGAGCGGTGAAAATTACTGCTATTTTGTTGCTA
CTTTCGTTACCTGTTTTAGCGGGGGGGATTACAATACTATTAACTGATCGAAATTTTAAT
ACTACTTTTTTTGATCCGGCGGGGGGAGGGGACCCTATTTTATATCAACATTTATTT
> G.mar.85_FR.ATLN_BOLDGENHP020 
ACTTTATATTTAATATTTGGGGTGTGAGCTGCCATGGTGGGCACTGCAATAAGAATAATT
ATTCGAACTGAGTTGGGATTTCCTGGGAGTTTAATTGGAGACGATCAAATTTATAATGTT
ATTGTGACAAGACACGCTTTTGTAATGATTTTTTTTATGGTTATACCTATCATGATTGGA
GGTTTTGGGAATTGGTTGGTTCCGTTAATGTTAGGGGCCCCGGACATGGCTTTTCCTCGG
TTAAATAATTTAAGTTTCTGATTGCTTCCGCCTTCTTTTATTTTATTACTTAGTTCTTCC
TTGGTTGAAAGTGGGACAGGAACGGGATGAACTGTTTACCCTCCTTTAGCAGGAGGAATT
GCTCATGCGGGGAGTTCTGTAGATTTTACTATTTTTTCTCTTCATCTAGCGGGGGCCTCT
TCTATTTTAGGGGCTATTAATTTTATTACGACAATTTTAAATATGCGAACAAGAGGAATA
CTATTGGAACGTATACCTTTATTTGTGTGAGCGGTGAAAATTACTGCTATTTTGTTGCTG
CTTTCGTTACCTGTTTTAGCGGGGGGTATTACAATATTATTAACCGATCGAAATTTTAAT
ACTACTTTTTTTGATCCGGCGGGGGGAGGGGACCCTATTTTATATCAACATTTATTT
> G.mar.86_FR.ATLN_BOLDGENHP021 
ACTTTATATTTAATATTTGGGGTGTGAGCTGCCATGGTGGGCACTGCGATAAGAATAATT
ATTCGAACTGAGTTGGGATTTCCTGGGAGTTTAATTGGAGACGATCAAATTTATAATGTT
ATTGTGACAAGACACGCTTTTGTAATGATTTTTTTTATGGTTATACCTATCATGATTGGA
GGTTTTGGGAATTGGTTGGTTCCGTTAATGTTAGGGGCCCCGGACATGGCTTTTCCTCGG
TTAAATAATTTAAGTTTCTGATTGCTTCCGCCTTCTTTTATTTTATTATTTAGTTCTTCC
TTGGTTGAAAGTGGGACAGGAACGGGATGAACTGTTTACCCTCCTTTAGCAGGAGGAATT
GCTCATGCGGGGAGTTCTGTAGATTTTACTATTTTTTCTCTTCATCTAGCGGGGGCCTCT
TCTATTTTAGGGGCTATTAATTTTATTACGACAATTTTAAATATGCGAACAAGAGGAATA
CTATTGGAACGTATACCTTTATTTGTGTGAGCGGTGAAAATTACTGCTATTTTGTTGCTG
CTTTCGTTACCTGTTTTAGCGGGGGGTATTACAATATTATTAACCGATCGAAATTTTAAT
ACTACTTTTTTTGATCCGGCGGGGGGAGGGGACCCTATTTTATATCAACATTTATTT
> G.mar.87_FR.ATLN_BOLDGENHP022 
ACTTTATATTTAATATTTGGGGTGTGAGCTGCCATGGTGGGCACTGCGATAAGAATAATT
ATTCGAACTGAGTTGGGATTTCCTGGGAGTTTAATTGGAGACGATCAAATTTATAATGTT
ATTGTGACAAGACACGCTTTTGTAATGATTTTTTTTATGGTTATACCTATCATGATTGGA
GGTTTTGGGAATTGGTTGGTTCCGTTAATGTTAGGGGCCCCGGACATGGCTTTTCCTCGG
TTAAATAATTTAAGTTTCTGATTGCTTCCGCCTTCTTTTATTTTATTACTTAGTTCTTCC
TTGGTTGAAAGTGGGACAGGAACGGGATGAACTGTTTACCCTCCTTTAGCAGGAGGAATT
GCTCATGCGGGGAGTTCTGTAGATTTTACTATTTTTTCTCTTCATCTAGCGGGGGCCTCT
TCTATTTTAGGGGCTATTAATTTTATTACGACAATTTTAAATATGCGAACAAGAGGAATA
CTATTGGAACGTATACCTTTATTTGTGTGAGCGGTGAAAATTACTGCTATTTTGTTGCTG
CTTTCGTTACCTGTTTTAGCGGGGGGTATTACAATATTATTAACCGATCGAAATTTTAAT
ACTACTTTTTTTGATCCGGCGGGGGGAGGGGACCCTATTTTATATCAACATTTATTT
> G.mar.88_FR.ATLN_BOLDGENHP023 
ACTTTATATTTAATATTTGGGGTGTGAGCTGCCATGGTGGGCACTGCGATAAGAATAATT
ATTCGAACTGAGTTGGGATTTCCTGGGAGTTTAATTGGAGACGATCAAATTTATAATGTT
ATTGTGACAAGACACGCTTTTGTAATGATTTTTTTTATGGTTATACCTATCATGATTGGA
GGTTTTGGGAATTGGTTGGTTCCGTTAATGTTAGGGGCCCCGGACATGGCTTTTCCTCGG
TTAAATAATTTAAGTTTCTGATTGCTTCCGCCTTCTTTTATTTTATTACTTAGTTCTTCC
TTGGTTGAAAGTGGGACAGGAACGGGATGAACTGTTTACCCTCCTTTAGCAGGAGGAATT
GCTCATGCGGGGAGTTCTGTAGATTTTACTATTTTTTCTCTTCATCTAGCGGGGGCCTCT
TCTATTTTAGGGGCTATTAATTTTATTACGACAATTTTAAATATGCGAACAAGAGGAATA
CTATTGGAACGTATACCTTTATTTGTGTGAGCGGTGAAAATTACTGCTATTTTGTTGCTG
CTTTCGTTACCTGTTTTAGCGGGGGGTATTACAATATTATTAACCGATCGAAATTTTAAT
ACTACTTTTTTTGATCCGGCGGGGGGAGGGGACCCTATTTTATATCAACATTTATTT
> G.mar.89_FR.ATLN_BOLDGENHP024 
ACTTTATATTTAATATTTGGGGTGTGAGCTGCCATGGTGGGCACTGCGATAAGAATAATT
ATTCGAACTGAGTTGGGATTTCCTGGGAGTTTAATTGGAGACGATCAAATTTATAATGTT
ATTGTGACAAGACACGCTTTTGTAATGATTTTTTTTATGGTTATACCTATCATGATTGGA
GGTTTTGGGAATTGGTTGGTTCCGTTAATGTTAGGGGCCCCGGACATGGCTTTTCCTCGG
TTAAATAATTTAAGTTTCTGATTGCTTCCGCCTTCTTTTATTTTATTACTTAGTTCTTCC
TTGGTTGAAAGTGGGACAGGAACGGGATGAACTGTTTACCCTCCTTTAGCAGGAGGAATT
GCTCATGCGGGGAGTTCTGTAGATTTTACTATTTTTTCTCTTCATCTAGCGGGGGCCTCT
TCTATTTTAGGGGCTATTAATTTTATTACGACAATTTTAAATATGCGAACAAGAGGAATA
CTATTGGAACGTATACCTTTATTTGTGTGAGCGGTGAAAATTACTGCTATTTTGTTGCTG
CTTTCGTTACCTGTTTTAGCGGGGGGTATTACAATATTATTAACCGATCGAAATTTTAAT
ACTACTTTTTTTGATCCGGCGGGGGGAGGGGACCCTATTTTATATCAACATTTATTT
> G.mar.90_FR.ATLN_BOLDGENHP025 
ACTTTATATTTAATATTTGGGGTGTGAGCTGCCATGGTGGGCACTGCGATAAGAATAATT
ATTCGAACTGAGTTGGGATTTCCTGGGAGTTTAATTGGAGACGATCAAATTTATAATGTT
ATTGTGACAAGACACGCTTTTGTAATGATTTTTTTTATGGTTATACCTATCATGATTGGA
GGTTTTGGGAATTGGTTGGTTCCGTTAATGTTAGGGGCCCCGGACATGGCTTTTCCTCGG
TTAAATAATTTAAGTTTCTGATTGCTTCCGCCTTCTTTTATTTTATTACTTAGTTCTTCC
TTGGTTGAAAGTGGGACAGGAACGGGATGAACTGTTTACCCTCCTTTAGCAGGAGGAATT
GCTCATGCGGGGAGTTCTGTAGATTTTACTATTTTTTCTCTTCATCTAGCGGGGGCCTCT
TCTATTTTAGGGGCTATTAATTTTATTACGACAATTTTAAATATGCGAACAAGAGGAATA
CTATTGGAACGTATACCTTTATTTGTGTGAGCGGTGAAAATTACTGCTATTTTGTTGCTG
CTTTCGTTACCTGTTTTAGCGGGGGGTATTACAATATTATTAACCGATCGAAATTTTAAT
ACTACTTTTTTTGATCCGGCGGGGGGAGGGGACCCTATTTTATATCAACATTTATTT
> G.mar.91_FR.ATLN_BOLDGENHP317 
ACTTTATATTTAATATTTGGGGTGTGAGCTGCCATGGTGGGCACTGCGATAAGAATAATT
ATTCGAACTGAGTTGGGATTTCCTGGGAGTTTAATTGGAGACGATCAAATTTATAATGTT
ATTGTGACAAGACACGCTTTTGTAATGATTTTTTTTATGGTTATACCTATCATGATTGGA
GGTTTTGGGAATTGGTTGGTTCCGTTAATGTTAGGGGCCCCGGACATGGCTTTTCCTCGG
TTAAATAATTTAAGTTTCTGATTGCTTCCGCCTTCTTTTATTTTATTACTTAGTTCTTCC
TTGGTTGAAAGTGGGACAGGAACGGGATGAACTGTTTACCCTCCTTTAGCAGGAGGAATT
GCTCATGCGGGGAGTTCTGTAGATTTTACTATTTTTTCTCTTCATCTAGCGGGGGCCTCT
TCTATTTTAGGGGCTATTAATTTTATTACGACAATTTTAAATATGCGAACAAGAGGAATA
CTATTGGAACGTATACCTTTATTTGTGTGAGCGGTGAAAATTACTGCTATTTTGTTGCTG
CTTTCGTTACCTGTTTTAGCGGGGGGTATTACAATATTATTAACCGATCGAAATTTTAAT
ACTACTTTTTTTGATCCGGCGGGGGGAGGGGACCCTATTTTATATCAACATTTATTT
> G.mar.92_DE.MGSW_GBFJ409909 
ACTTTATATTTAATGTTTGGGGTGTGAGCTGCTATAGTGGGCACTGCGATAAGAATAATT
ATTCGAACTGAGCTGGGATTTCCCGGGAGTTTAATTGGAGACGATCAAATTTATAATGTT
ATTGTGACAAGACATGCTTTTGTAATGATTTTTTTTATGGTTATACCTATCATGATTGGA
GGTTTTGGAAATTGGCTAGTTCCGTTAATGTTAGGGGCGCCGGACATGGCTTTTCCTCGG
TTAAATAATTTAAGTTTTTGATTGCTTCCACCCTCTTTTATTTTATTACTTAGTTCTTCC
TTGGTTGAAAGTGGGACAGGAACGGGGTGAACTGTTTACCCTCCTTTAGCAGGAGGAATT
GCCCATGCGGGGAGTTCTGTAGACTTTACTATTTTTTCTCTTCATCTAGCGGGGGCCTCT
TCTATTTTAGGGGCTATTAATTTTATTACGACAATTTTAAATATGCGAACAAGAGGAATA
TTATTGGAACGTATACCTTTATTTGTGTGAGCGGTGAAAATTACTGCTATTTTGTTGCTA
CTTTCGTTACCTGTTTTAGCGGGGGGGATTACAATACTATTAACTGATCGAAATTTTAAT
ACTACTTTTTTTGATCCGGCGGGGGGAGGGGACCCTATTTTATATCAACATTTATTT
> G.mar.93_DE.MGSW_GBHM888107 
ACTTTATATTTAATATTTGGGGTGTGAGCTGCCATAGTGGGCACTGCGATAAGAATAATT
ATTCGAACTGAGTTGGGATTTCCCGGGAGTTTAATTGGAGACGATCAAATTTATAATGTT
ATTGTGACAAGACATGCTTTTGTAATGATTTTTTTTATGGTTATGCCTATCATGATTGGA
GGTTTTGGAAATTGGCTAGTTCCGTTAATGTTAGGGGCGCCGGACATGGCTTTTCCTCGG
TTAAATAATTTAAGTTTTTGATTGCTTCCGCCCTCTTTTATTTTATTACTTAGTTCTTCC
TTGGTTGAAAGCGGGACAGGAACGGGGTGAACTGTTTACCCTCCTTTAGCAGGAGGAATT
GCCCATGCGGGGAGTTCTGTAGACTTTACTATTTTTTCTCTTCATCTAGCGGGGGTCTCT
TCTATTTTAGGGGCTATTAATTTTATTACGACAATTTTAAATATGCGAACAAGAGGAATA
TTATTGGAACGTATACCTTTATTTGTGTGAGCGGTGAAAATTACTGCTATTTTGTTGCTA
CTTTCGTTACCTGTTTTAGCGGGGGGAATTACAATACTATTAACTGATCGAAATTTTAAT
ACTACTTTTTTTGATCCGGCGGGGGGAGGGGACCCTATTTTATATCAACATTTATTT
> G.mar.94_DE.MGSW_GBHM888108 
ACTTTATATTTAATATTTGGGGTGTGAGCTGCCATGGTGGGCACTGCGATAAGAATAATT
ATTCGAACTGAGTTGGGATTTCCTGGGAGTTTAATTGGAGACGATCAAATTTATAATGTT
ATTGTGACAAGACACGCTTTTGTAATGATTTTTTTTATGGTTATACCTATCATGATTGGA
GGTTTTGGGAATTGGTTGGTTCCGTTAATGTTAGGGGCCCCGGACATGGCTTTTCCTCGG
TTAAATAATTTAAGTTTCTGATTGCTTCCGCCTTCTTTTATTTTATTACTTAGTTCTTCC
TTGGTTGAAAGTGGGACAGGAACGGGATGAACTGTTTACCCTCCTTTAGCAGGAGGAATT
GCTCATGCGGGGAGTTCTGTAGATTTTACTATTTTTTCTCTTCATCTAGCGGGGGCCTCT
TCTATTTTAGGGGCTATTAATTTTATTACGACAATTTTAAATATGCGAACAAGAGGAATA
CTATTGGAACGTATACCTTTATTTGTGTGAGCGGTGAAAATTACTGCTATTTTGTTGCTG
CTTTCGTTACCTGTTTTAGCGGGGGGTATTACAATATTATTAACCGATCGAAATTTTAAT
ACTACTTTTTTTGATCCGGCGGGGGGAGGGGACCCTATTTTATATCAACATTTATTT
> G.mar.95_DE.MGSW_GBHM888109 
ACTTTATATTTAATATTTGGGGTGTGAGCTGCCATAGTGGGCACTGCGATAAGAATAATT
ATTCGAACTGAGTTGGGATTTCCCGGGAGTTTAATTGGAGACGATCAAATTTATAATGTT
ATTGTGACAAGACATGCTTTTGTAATGATTTTTTTTATGGTTATGCCTATCATGATTGGA
GGTTTTGGAAATTGGCTAGTTCCGTTAATGTTAGGGGCGCCGGACATGGCTTTTCCTCGG
TTAAATAATTTAAGTTTTTGATTGCTTCCGCCCTCTTTTATTTTATTACTTAGTTCTTCC
TTGGTTGAAAGCGGGACAGGAACGGGGTGAACTGTTTACCCTCCTTTAGCAGGAGGAATT
GCCCATGCGGGGAGTTCTGTAGACTTTACTATTTTTTCTCTTCATCTAGCGGGGGCCTCT
TCTATTTTAGGGGCTATTAATTTTATTACGACAATTTTAAATATGCGAACAAGAGGAATA
TTATTGGAACGTATACCTTTATTTGTGTGAGCGGTGAAAATTACTGCTATTTTGTTGCTA
CTTTCGTTACCTGTTTTAGCGGGGGGAATTACAATACTATTAACTGATCGAAATTTTAAT
ACTACTTTTTTTGATCCGGCGGGGGGAGGGGACCCTATTTTATATCAACATTTATTT
> G.mar.96_DE.SSL_GBHQ966136 
ACTTTATATTTAATATTTGGGGTGTGAGCTGCCATAGTGGGCACTGCGATAAGAATAATT
ATTCGAACTGAGTTGGGATTTCCCGGGAGTTTAATTGGAGACGATCAAATTTATAATGTT
ATTGTGACAAGACATGCTTTTGTAATGATTTTTTTTATGGTTATGCCTATCATGATTGGA
GGTTTTGGGAATTGGCTAGTTCCGTTAATGTTAGGAGCGCCGGACATGGCTTTTCCTCGG
TTAAATAATTTAAGTTTTTGATTGCTTCCGCCCTCTTTTATTTTATTACTTAGTTCTTCT
TTGGTTGAAAGTGGGACAGGAACGGGGTGAACTGTTTACCCTCCTTTAGCAGGAGGAATT
GCTCATGCGGGGAGTTCTGTAGACTTTACTATTTTTTCTCTTCATTTAGCGGGGGCCTCT
TCTATTTTAGGGGCTATTAATTTTATTACGACAATTTTAAATATGCGAACAAGAGGAATA
TTATTGGAACGTATACCTTTATTTGTGTGAGCGGTGAAAATTACTGCTATTTTGTTGCTA
CTTTCGTTACCTGTTTTAGCGGGGGGGATTACAATATTATTAACTGATCGAAATTTTAAT
ACTACTTTTTTTGATCCGGCGGGGGGAGGGGACCCTATTCTATATCAACATTTATTT
> G.mar.97_ES.CC_GBJQ350444 
ACTTTATATTTAATATTTGGGGTGTGAGCTGCCATAGTGGGCACTGCGATAAGAATAATT
ATTCGAACTGAGTTGGGATTTCCCGGGAGTTTAATTGGAGACGATCAAATTTATAATGTT
ATTGTGACAAGACATGCTTTTGTAATGATTTTTTTTATGGTTATGCCTATCATGATTGGA
GGTTTTGGAAATTGGCTAGTTCCGTTAATGTTAGGAGCGCCGGACATGGCTTTTCCTCGG
TTAAATAATTTAAGTTTTTGATTGCTTCCGCCCTCTTTTATTTTATTACTTAGTTCTTCC
TTGGTTGAAAGCGGGACAGGAACGGGGTGAACTGTTTACCCTCCTTTAGCGGGAGGAATT
GCTCATGCGGGGAGTTCTGTAGACTTTACTATTTTTTCTCTTCATCTAGCGGGGGCCTCT
TCTATTTTAGGGGCTATTAATTTTATTACGACAATTTTAAATATGCGAACAAGAGGAATA
TTATTGGAACGTATACCTTTATTTGTGTGAGCGGTGAAAATTACTGCTATTTTGTTGCTA
CTTTCGTTACCTGTTTTAGCGGGGGGGATTACAATATTATTAACTGATCGAAATTTTAAT
ACTACTTTTTTTGATCCGGCGGGGGGAGGGGACCCTATTCTATATCAACATTTATTT
>G.int.1_GBHM888099
ACATTGTATTTAATATTTGGTGTATGAGCTGCCATAGTAGGAACTGCGATGAGTATAAT
CATTCGTACTGAATTAGGGTTTCCTGGGAGTTTAATTGGGGATGACCAGATTTATAATGT
TATTGTCACAAGCCACGCATTTGTAATAATTTTTTTTATAGTGATACCTATTATAATTGG
TGGATTTGGTAATTGATTGGTGCCTTTGATATTAGGGGCTCCAGACATAGCTTTTCCGCG
GTTAAATAATTTAAGTTTTTGACTGCTTCCTCCATCATTTATTTTGTTGATTAGTTCGTC
GTTGGTTGAAAGTGGTACGGGGACTGGGTGAACTGTCTATCCGCCATTGGCGGGGGGAAT
TGCGCATGCAGGAAGCTCTGTTGATTTTACTATTTTTTCTCTTCATTTAGCTGGTGCGTC
TTCTATTTTGGGTGCTATTAATTTTATTACAACTATTTTAAATATGCGGACTAGTGGAAT
ATTACTAGAGCGGATACCGCTATTTGTATGAGCGGTTAAGCTTACTGCAATTTTATTGTT
ATTGTCTTTACCAGTGTTGGCGGGGGGAATTACAATATTATTAACGGATCGAAATTTTAA
TACTACTTTTTTTGATCCTGCTGGGGGAGGGGATCCTATTTTATACCAACATTTATTT
>G.int.2_GBHQ966138
ACATTGTATTTAATATTTGGTGTATGAGCTGCCATAGTAGGAACTGCGATGAGTATAAT
CATTCGTACTGAATTAGGGTTTCCTGGGAGTTTAATTGGGGATGACCAGATTTATAATGT
TATTGTCACAAGCCACGCATTTGTAATAATTTTTTTTATAGTGATACCTATTATAATTGG
TGGATTTGGTAATTGATTGGTGCCTTTGATATTAGGGGCTCCAGACATAGCTTTTCCGCG
GTTAAATAATTTAAGTTTTTGACTGCTTCCTCCATCATTTATTTTGTTGATTAGTTCGTC
GTTGGTTGAAAGTGGTACGGGGACTGGGTGAACTGTCTATCCGCCATTGGCGGGGGGAAT
TGCGCATGCAGGAAGCTCTGTTGATTTTACTATTTTTTCTCTTCATTTAGCTGGTGCGTC
TTCTATTTTGGGTGCTATTAATTTTATTACAACTATTTTAAATATGCGGACTAGTGGAAT
ATTACTAGAGCGGATACCGCTATTTGTATGAGCGGTTAAGCTTACTGCAATTTTATTGTT
ATTGTCTTTACCAGTGTTGGCGGGGGGAATTACAATATTATTAACGGATCGAAATTTTAA
TACTACTTTTTTTGATCCTGCTGGGGGAGGGGATCCTATTTTATACCAACATTTATTT
>G.und.1_GBHM888106
ACACTATATTTAATGTTTGGTGTATGAGCTGCTATAGTAGGGACTGCAATAAGAATAAT
TATTCGTACTGAGCTAGGCTTTCCCGGGAGTTTAATTGGAGATGATCAAATTTATAATGT
CATTGTTACAAGTCATGCATTTGTAATGATTTTTTTTATGGTAATGCCCATTATAATTGG
GGGTTTTGGTAATTGATTAGTCCCATTAATGTTGGGGGCACCAGATATGGCTTTTCCTCG
ATTAAATAATTTAAGTTTTTGACTTCTTCCCCCCTCATTTATTTTATTAATTAGTTCGTC
ATTAGTTGAAAGTGGAACGGGAACAGGGTGAACTGTGTATCCGCCTTTAGCAGGGGGAAT
TGCGCATGCGGGAAGATCTGTAGATTTTACTATTTTTTCTCTTCATTTGGCAGGAGCCTC
TTCTATTTTAGGAGCTATTAATTTTATTACTACTATTTTGAACATACGAACTAGTGGTAT
ATTATTAGAACGAATACCATTATTTGTGTGAGCGGTTAAACTTACGGCCATTTTATTATT
ATTGTCTTTACCGGTATTAGCAGGAGGGATTACAATATTATTAACGGATCGAAATTTTAA
TACTACTTTTTTTGATCCCGCAGGAGGAGGAGATCCTATTTTATACCAACATTTGTTT
>G.und.2_GBHQ966135
ACACTATATTTAATGTTTGGTGTATGAGCTGCTATAGTAGGGACTGCAATAAGAATAAT
TATTCGTACTGAGCTAGGCTTTCCCGGGAGTTTAATTGGAGATGATCAAATTTATAATGT
CATTGTTACAAGTCATGCATTTGTAATGATTTTTTTTATGGTAATGCCCATTATAATTGG
GGGTTTTGGTAATTGATTAGTCCCATTAATGTTGGGGGCACCAGATATGGCTTTTCCTCG
ATTAAATAATTTAAGTTTTTGACTTCTTCCCCCCTCATTTATTTTATTAATTAGTTCGTC
ATTAGTTGAAAGTGGAACGGGAACAGGGTGAACTGTGTATCCGCCTTTAGCAGGGGGAAT
TGCACATGCGGGAAGATCTGTAGATTTTACTATTTTTTCTCTTCATTTGGCAGGAGCCTC
TTCTATTTTAGGAGCTATTAATTTTATTACTACTATTTTGAACATACGAACTAGTGGTAT
ATTATTAGAACGAATACCATTATTTGTGTGAGCGGTTAAACTTACGGCCATTTTATTATT
ATTGTCTTTACCGGTATTAGCAGGAGGGATTACAATATTATTAACGGATCGAAATTTTAA
TACTACTTTTTTTGATCCCGCAGGAGGAGGAGATCCTATTTTATACCAACATTTGTTT
>G.con.1_GBHM888096
ACGTTATATTTAATATTTGGTGTGTGGGCCGCTATGGTTGGTACGGCTATAAGAATAAT
TATTCGGACTGAATTAGGGTTTCCGGGGAGCTTAATTGGGGATGATCAAATTTATAATGT
TATTGTGACAAGTCATGCTTTTGTAATAATTTTCTTTATGGTGATACCCATTATAATTGG
TGGGTTTGGAAATTGATTAGTACCTTTAATGTTAGGCGCTCCTGATATAGCCTTTCCTCG
GTTAAATAATTTAAGTTTTTGATTATTGCCTCCTTCTTTTATTTTGTTAATTAGTTCCTC
TTTAGTTGAAAGTGGGACAGGAACGGGATGAACTGTCTATCCTCCTTTAGCAGGCGGAAT
TGCACATGCAGGAAGATCTGTAGATTTTACTATTTTTTCTTTGCACCTGGCTGGAGCATC
TTCTATTTTAGGGGCTATTAATTTTATTACAACAATTTTAAATATGCGAACTAGAGGAAT
ATTGTTAGAGCGAATACCTTTATTTGTATGGGCAGTAAAAATTACTGCAATTTTATTATT
ATTATCCCTACCTGTTTTAGCTGGAGGAATTACAATGTTGTTAACGGATCGAAATTTTAA
TACTACTTTTTTTGATCCTGCGGGAGGAGGTGATCCTATTTTATACCAACATTTATTT
>G.con.2_GBJN271879
ACGTTATATTTAATATTTGGTGTGTGGGCCGCTATGGTTGGTACGGCTATAAGAATAAT
TATTCGGACTGAATTAGGGTTTCCGGGGAGCCTAATTGGGGATGATCAAATTTATAATGT
TATTGTGACAAGTCATGCTTTTGTAATAATTTTCTTTATGGTAATACCCATTATAATTGG
TGGGTTTGGAAATTGATTAGTGCCTTTAATGTTAGGAGCTCCTGATATAGCCTTTCCTCG
GTTAAATAATTTAAGTTTTTGATTATTGCCCCCTTCTTTTATTTTGTTAATTAGTTCCTC
TTTAGTTGAAAGTGGTACAGGAACGGGATGAACTGTTTATCCTCCTTTAGCAGGCGGAAT
TGCACATGCAGGAAGATCTGTAGATTTTACTATTTTTTCTTTGCACCTGGCTGGGGCATC
TTCTATTTTAGGGGCTATTAATTTTATTACAACAATTTTAAATATGCGAACTAGAGGAAT
ATTATTAGAGCGAATACCTTTATTTGTATGGGCAGTAAAAATTACTGCAATTTTATTATT
ATTATCCCTACCTGTTTTAGCTGGAGGAATTACAATGTTGTTAACGGATCGAAATTTTAA
TACTACTTTTTTTGATCCTGCGGGAGGAGGGGATCCTATTTTATATCAACATTTATTT
>G.hex.1_ZFMK2542473
ACATTATATTTAATGTTTGGTGTATGAGCGGCAATAGTGGGGACTGCTATGAGTATAAT
TATTCGGACTGAGTTAGGGTTTCCTGGGAGTTTAATTGGAGATGACCAGATTTACAATGT
TATTGTTACAAGTCACGCATTTGTAATAATTTTTTTTATGGTGATGCCCATTATAATTGG
TGGTTTTGGTAATTGATTAGTACCTTTGATGCTGGGTGCCCCAGATATAGCTTTTCCTCG
TTTAAATAATTTAAGTTTTTGACTTCTTCCCCCTTCATTTATTTTATTAATTAGTTCTTC
GTTAGTTGAAAGTGGTACTGGAACAGGCTGAACTGTTTATCCTCCTTTAGCAGGTGGAAT
TGCGCATGCGGGGAGCTCTGTCGATTTTACTATTTTTTCATTACACTTGGCGGGGGCATC
ATCTATTTTAGGGGCTATTAATTTTATTACAACTATTTTGAACATACGAACTAGAGGGAT
ACTATTAGAACGGATGCCTTTATTTGTCTGAGCGGTTAAACTTACTGCAATTTTATTGTT
ACTATCATTACCGGTATTGGCGGGGGGAATTACAATGTTGTTAACGGATCGAAATTTTAA
TACGACTTTCTTTGATCCTGCAGGAGGTGGGGACCCTATTTTATATCAGCATTTATTT
>G.hex.2_ZFMK19526
ACATTATATTTAATGTTTGGTGTATGAGCGGCAATAGTGGGGACTGCTATGAGTATAAT
TATTCGGACTGAGTTAGGGTTTCCTGGGAGTTTAATTGGAGATGACCAGATTTACAATGT
TATTGTTACAAGTCACGCATTTGTAATAATTTTTTTTATGGTGATGCCCATTATAATTGG
TGGTTTTGGTAATTGATTAGTACCTTTGATGCTGGGTGCCCCAGATATAGCTTTTCCTCG
TTTAAATAATTTAAGTTTTTGACTTCTTCCCCCTTCATTTATTTTATTAATTAGTTCTTC
GTTAGTTGAAAGTGGTACTGGAACAGGCTGAACTGTTTATCCTCCTTTAGCAGGTGGAAT
TGCGCATGCGGGGAGCTCTGTCGATTTTACTATTTTTTCATTACACTTGGCGGGGGCATC
ATCTATTTTAGGGGCTATTAATTTTATTACAACTATTTTGAACATACGAACTAGAGGGAT
ACTATTAGAACGGATGCCTTTATTTGTCTGAGCGGTTAAACTTACTGCAATTTTATTGTT
ATTATCATTACCGGTATTGGCGGGGGGAATTACAATGTTGTTAACGGATCGAAATTTTAA
TACGACTTTCTTTGATCCTGCAGGAGGTGGGGACCCTATTTTATATCAACATTTATTT
>G.mae.1_ZFMK2517198
ACCTTATATTTAATGTTTGGTGTGTGAGCAGCCATAGTTGGAACTGCTATGAGAATAAT
TATTCGAACTGAATTGGGATTTCCGGGGAGTTTAATTGGAGATGATCAAATTTATAATGT
TATTGTTACAAGTCATGCTTTTGTAATAATTTTCTTTATAGTGATACCAATTATAATTGG
AGGGTTTGGAAATTGATTAGTACCATTGATGTTGGGTGCACCTGATATAGCTTTTCCGCG
GTTAAATAATTTAAGTTTTTGATTACTCCCTCCTTCTTTTATTTTATTAATTAGCTCATC
TTTAGTGGAAAGAGGGACAGGAACAGGATGAACTGTATATCCTCCTTTAGCTGGAGGAAT
TGCGCATGCGGGTAGATCTGTAGATTTTACTATTTTTTCTTTACATTTAGCTGGGGCTTC
TTCTATTTTAGGGGCTATTAATTTTATTACAACGATTTTAAATATACGAACTAGAGGAAT
ATTGTTAGAACGGATACCTTTATTTGTGTGAGCGGTAAAAATTACGGCAATTTTATTATT
ATTATCACTACCTGTATTAGCAGGCGGGATTACTATGTTGCTAACTGATCGAAATTTTAA
TACTACTTTCTTTGATCCGGCTGGTGGTGGGGATCCTATTTTATATCAACATTTGTTT
>G.mae.2_ZFMK2517200
ACTTTATATTTAATGTTTGGTGTGTGGGCAGCCATGGTTGGAACTGCTATAAGAATGAT
TATTCGAACTGAATTAGGATTTCCGGGGAGTTTAATTGGAGATGATCAAATTTATAATGT
TATCGTTACAAGTCATGCGTTTGTAATAATTTTTTTTATAGTAATACCTATTATAATTGG
GGGGTTTGGAAATTGGTTGGTACCATTAATATTAGGGGCTCCTGATATAGCTTTTCCCCG
ATTAAATAATTTGAGATTTTGATTACTTCCCCCTTCTTTTATTTTATTAATTAGTTCGTC
TTTAGTTGAAAGAGGGACAGGGACAGGATGAACTGTTTATCCTCCTTTAGCCGGAGGAAT
TGCACATGCGGGTAGATCTGTAGATTTTACTATTTTTTCTTTACATTTAGCTGGGGCTTC
TTCTATTTTAGGGGCCATTAATTTTATTACAACAATTTTAAATATACGAACCAGAGGTAT
ATTACTAGAACGAATACCACTATTTGTGTGAGCAGTAAAAATTACAGCAATTTTATTACT
ATTATCATTACCCGTATTAGCAGGGGGGATTACTATGTTGTTGACTGATCGAAATTTTAA
TACCACTTTCTTTGATCCGGCTGGTGGTGGGGATCCTATTTTATATCAACATTTGTTT
>G.mae.3_ZFMK2517201
ACTTTATATTTAATGTTTGGTGTGTGGGCAGCCATGGTTGGAACTGCTATAAGAATGAT
TATTCGAACTGAATTAGGATTTCCGGGGAGTTTAATTGGAGATGATCAAATTTATAATGT
TATCGTTACAAGTCATGCGTTTGTAATAATTTTTTTTATAGTAATACCTATTATAATTGG
GGGGTTTGGAAATTGGTTGGTACCATTAATATTAGGGGCTCCTGATATAGCTTTTCCCCG
ATTAAATAATTTGAGATTTTGATTACTTCCTCCTTCTTTTATTTTATTAATTAGTTCGTC
TTTAGTTGAAAGAGGGACAGGGACAGGATGAACTGTTTATCCCCCTTTAGCCGGAGGAAT
TGCACATGCGGGTAGATCTGTAGATTTTACTATTTTTTCTTTACATTTAGCTGGGGCTTC
TTCTATTTTAGGGGCCATTAATTTTATTACAACAATTTTAAATATACGAACCAGAGGAAT
ATTACTAGAACGAATACCATTATTTGTGTGGGCAGTAAAAATTACAGCAATTTTATTATT
GTTATCATTACCCGTATTAGCAGGGGGGATTACTATGTTGTTGACTGATCGAAATTTTAA
TACCACTTTCTTTGATCCGGCTGGTGGTGGGGATCCTATTTTATATCAACATTTGTTT
>G.mae.4_ZFMK2517203
ACTTTATATTTAATGTTTGGTGTGTGGGCAGCCATGGTTGGAACTGCTATAAGAATGAT
TATTCGAACTGAATTAGGATTTCCGGGGAGTTTAATTGGAGATGATCAAATTTATAATGT
TATCGTTACAAGTCATGCGTTTGTAATAATTTTTTTTATAGTAATACCTATTATAATTGG
GGGGTTTGGAAATTGGTTGGTACCATTAATATTAGGGGCTCCTGATATAGCTTTTCCCCG
ATTAAATAATTTGAGATTTTGATTACTTCCTCCTTCTTTTATTTTATTAATTAGTTCGTC
TTTAGTTGAAAGAGGGACAGGGACAGGATGAACTGTTTATCCCCCTTTAGCCGGAGGAAT
TGCACATGCGGGTAGATCTGTAGATTTTACTATTTTTTCTTTACATTTAGCTGGGGCTTC
TTCTATTTTAGGGGCCATTAATTTTATTACAACAATTTTAAATATACGAACCAGAGGAAT
ATTACTAGAACGAATACCATTATTTGTGTGGGCAGTAAAAATTACAGCAATTTTATTATT
GTTATCATTACCCGTATTAGCAGGGGGGATTACTATGTTGTTGACTGATCGAAATTTTAA
TACCACTTTCTTTGATCCGGCTGGTGGTGGGGATCCTATTTTATATCAACATTTGTTT
>G.mae.5_ZFMK2517204
ACTTTATATTTAATGTTTGGTGTGTGGGCAGCCATGGTTGGAACTGCTATAAGAATGAT
TATTCGAACTGAATTAGGATTTCCGGGGAGTTTAATTGGAGATGATCAAATTTATAATGT
TATCGTTACAAGTCATGCGTTTGTAATAATTTTTTTTATAGTAATACCTATTATAATTGG
GGGGTTTGGAAATTGGTTGGTACCATTAATATTAGGGGCTCCTGATATAGCTTTTCCCCG
ATTAAATAATTTGAGATTTTGATTACTTCCTCCTTCTTTTATTTTATTAATTAGTTCGTC
TTTAGTTGAAAGAGGGACAGGGACAGGATGAACTGTTTATCCCCCTTTAGCCGGAGGAAT
TGCACATGCGGGTAGATCTGTAGATTTTACTATTTTTTCTTTACATTTAGCTGGGGCTTC
TTCTATTTTAGGGGCCATTAATTTTATTACAACAATTTTAAATATACGAACCAGAGGAAT
ATTACTAGAACGAATACCATTATTTGTGTGGGCAGTAAAAATTACAGCAATTTTATTATT
GTTATCATTACCCGTATTAGCAGGGGGGATTACTATGTTGTTGACTGATCGAAATTTTAA
TACCACTTTCTTTGATCCGGCTGGTGGTGGGGATCCTATTTTATATCAACATTTGTTT
>G.mae.6_ZFMK2517205
ACTTTATATTTAATATTTGGTGTGTGGGCAGCTATAGTTGGAACTGCTATAAGAATAAT
TATTCGAACTGAATTGGGATTTCCTGGGAGTTTAATTGGGGATGATCAAATTTATAATGT
TATTGTTACAAGTCATGCTTTTGTAATGATTTTCTTTATAGTAATACCAATCATAATTGG
AGGGTTTGGAAATTGGCTAGTACCCTTAATGTTGGGAGCGCCTGATATAGCTTTTCCGCG
ATTAAATAATTTAAGTTTTTGATTACTTCCCCCTTCTTTTATTTTATTAATTAGTTCATC
TTTAGTAGAAAGAGGGACGGGGACAGGATGAACTGTGTATCCGCCTTTAGCTGGAGGAAT
TGCGCATGCGGGTAGCTCGGTGGATTTTACTATTTTTTCTTTGCATTTAGCTGGGGCTTC
TTCTATTTTAGGAGCTATTAATTTTATTACAACAATTTTAAATATACGAACTAGAGGAAT
ATTGTTAGAACGTATACCTTTATTTGTGTGGGCAGTAAAAATTACGGCAATTCTATTATT
ATTATCACTACCTGTATTAGCGGGCGGGATTACCATATTGTTGACTGATCGAAATTTTAA
TACTACTTTTTTTGACCCTGCTGGTGGGGGTGATCCTATTTTATATCAACATTTGTTT
>G.mae.7_ZFMK2517206
ACTTTATATTTAATGTTTGGTGTGTGGGCAGCCATGGTTGGCACTGCTATAAGAATGAT
TATTCGAACTGAATTAGGATTTCCGGGGAGTTTAATTGGAGATGATCAAATTTATAATGT
TATCGTTACAAGTCATGCGTTTGTAATAATTTTTTTTATAGTAATACCTATTATAATTGG
GGGGTTTGGAAATTGGTTGGTACCATTAATATTAGGGGCTCCTGATATAGCTTTTCCCCG
ATTAAATAATTTGAGATTTTGATTACTTCCTCCTTCTTTTATTTTATTAATTAGTTCGTC
TTTAGTTGAAAGAGGGACAGGGACAGGATGAACTGTTTATCCTCCTTTAGCCGGAGGAAT
TGCACATGCGGGTAGATCTGTAGATTTTACTATTTTTTCTTTACATTTAGCTGGGGCTTC
TTCTATTTTAGGGGCCATTAATTTTATTACAACAATTTTAAATATACGAACCAGAGGAAT
ATTACTAGAACGAATACCACTATTTGTGTGGGCAGTAAAAATTACAGCAATTTTATTATT
ATTATCATTACCCGTATTAGCAGGGGGGATTACTATGTTGTTGACTGATCGAAATTTTAA
TACCACTTTCTTTGACCCGGCTGGTGGTGGGGATCCTATTTTATATCAACATTTGTTT
>G.mae.8_ZFMK2517207
ACTTTATATTTAATGTTTGGTGTGTGGGCAGCCATGGTTGGAACTGCTATAAGAATGAT
TATTCGAACTGAATTAGGATTTCCGGGGAGTTTAATTGGAGATGATCAAATTTATAATGT
TATCGTTACAAGTCATGCGTTTGTAATAATTTTTTTTATAGTAATACCTATTATAATTGG
GGGGTTTGGAAATTGGTTGGTACCATTAATATTAGGGGCTCCTGATATAGCTTTTCCCCG
ACTAAATAATTTGAGATTTTGATTACTTCCTCCTTCTTTTATTTTATTAATTAGTTCGTC
TTTAGTTGAAAGAGGGACAGGGACAGGATGAACTGTTTATCCTCCTTTAGCCGGAGGAAT
TGCACATGCGGGTAGATCTGTAGATTTTACTATTTTTTCTTTACATTTAGCTGGGGCTTC
TTCTATTTTAGGGGCCATTAATTTTATTACAACAATTTTAAATATACGAACCAGAGGAAT
ATTACTAGAACGAATACCATTATTTGTGTGGGCAGTAAAAATTACAGCAATTTTATTATT
GTTATCATTACCCGTATTAGCAGGGGGGATTACTATGTTGTTGACTGATCGAAATTTTAA
TACCACTTTCTTTGATCCGGCTGGTGGTGGGGATCCTATTTTATATCAACATTTGTTT
>G.mae.9_ZFMK2517208
ACTTTATATTTAATGTTTGGTGTGTGGGCAGCCATGGTTGGCACTGCTATAAGAATGAT
TATTCGAACTGAATTAGGATTTCCGGGGAGTTTAATTGGAGATGATCAAATTTATAATGT
TATCGTTACAAGTCATGCGTTTGTAATAATTTTTTTTATAGTAATACCTATTATAATTGG
GGGGTTTGGAAATTGGTTGGTACCATTAATATTAGGGGCTCCTGATATAGCTTTTCCCCG
ATTAAATAATTTGAGATTTTGATTACTTCCTCCTTCTTTTATTTTATTAATTAGTTCGTC
TTTAGTTGAAAGAGGGACAGGGACAGGATGAACTGTTTATCCTCCTTTAGCCGGAGGAAT
TGCACATGCGGGTAGATCTGTAGATTTTACTATTTTTTCTTTACATTTAGCTGGGGCTTC
TTCTATTTTAGGGGCCATTAATTTTATTACAACAATTTTAAATATACGAACCAGAGGAAT
ATTACTAGAACGAATACCACTATTTGTGTGGGCAGTAAAAATTACAGCAATTTTATTATT
ATTATCATTACCCGTATTAGCAGGGGGGATTACTATGTTGTTGACTGATCGAAATTTTAA
TACCACTTTCTTTGACCCGGCTGGTGGTGGGGATCCTATTTTATATCAACATTTGTTT
>G.ann.1_ZFMKTW100
ACGTTATATTTAATATTTGGTGTTTGAGCTGCTATAGTGGGAACAGCTATGAGTATAAT
TATTCGTACTGAGTTAGGGTTTCCCGGTAGTTTAATTGGAGATGATCAGATTTATAATGT
TATTGTTACTAGTCATGCGTTTGTAATGATTTTTTTTATAGTTATGCCTATCATAATTGG
AGGGTTTGGAAATTGATTAGTGCCACTAATGTTAGGGGCGCCAGATATGGCCTTTCCACG
GTTAAACAACTTGAGATTTTGGCTTCTCCCCCCTTCATTTATTTTGTTGATTAGCTCATC
ATTGGTTGAGAGTGGAACAGGAACAGGATGAACTGTATATCCTCCATTAGCAGGTGGAAT
TGCGCATGCAGGAAGTTCTGTTGATTTTACCATTTTCTCTTTGCATTTGGCTGGGGCTTC
ATCTATTTTGGGGGCCATTAATTTTATTACAACCATTTTAAATATACGAACAAGAGGGAT
GTTGTTGGAACGAATGCCTTTATTTGTGTGAGCGGTTAAACTTACTGCAATTTTATTATT
GTTATCATTGCCCGTATTAGCAGGGGGAATTACAATATTATTGACGGATCGAAATTTTAA
TACTACTTTTTTTGATCCCGCAGGAGGAGGAGATCCTATTTTATACCAGCATTTGTTN
>G.ann.2_ZFMKTW101
ACGTTATATTTAATATTTGGTGTTTGAGCTGCTATAGTGGGAACAGCTATGAGTATAAT
TATTCGTACTGAGTTAGGGTTTCCCGGTAGTTTAATTGGAGATGATCAGATTTATAATGT
TATTGTTACTAGTCATGCGTTTGTAATGATTTTTTTTATAGTTATGCCTATCATAATTGG
AGGGTTTGGAAATTGATTAGTGCCACTAATGTTAGGGGCGCCAGATATGGCCTTTCCACG
GTTAAACAACTTGAGATTTTGGCTTCTCCCCCCTTCATTTATTTTGTTGATTAGCTCATC
ATTGGTTGAGAGTGGAACAGGAACAGGATGAACTGTATATCCTCCATTAGCAGGTGGAAT
TGCGCATGCAGGAAGTTCTGTTGATTTTACCATTTTCTCTTTGCATTTGGCTGGGGCTTC
ATCTATTTTGGGGGCCATTAATTTTATTACAACCATTTTAAATATACGAACAAGAGGGAT
GTTGTTGGAACGAATGCCTTTATTTGTGTGAGCGGTTAAACTTACTGCAATTTTATTATT
GTTATCATTGCCCGTATTAGCAGGGGGAATTACAATATTATTGACGGATCGAAATTTTAA
TACTACTTTTTTTGATCCCGCAGGAGGAGGAGATCCTATTTTATACCAGCATTTGTTN
>G.apu.1_ZFMKMYR752
ACGTTATATTTAATATTTGGTGTATGAGCAGCGATGGTTGGGACTGCCATGAGAATGAT
TATTCGAACTGAGTTAGGGTTTCCAGGAAGTTTAATTGGAGATGATCAAATTTATAATGT
TATTGTGACAAGTCATGCGTTTGTAATAATTTTTTTTATGGTAATACCTATTATAATTGG
GGGATTTGGGAATTGACTAGTACCTTTAATATTAGGGGCTCCTGATATAGCTTTTCCTCG
ATTGAATAATTTAAGTTTTTGGTTACTACCCCCATCTTTCATTTTATTAATTAGATCTTC
TTTGGTTGAAAGAGGAACAGGGACAGGGTGAACCGTGTATCCTCCTTTAGCGGGCGGAAT
TGCACATGCGGGAAGATCTGTAGATTTTACTATTTTTTCTTTACACTTGGCTGGGGCATC
TTCGATTTTAGGGGCCATTAATTTTATTACAACTATTTTGAATATACGAACTAGAGGAAT
ATTATTAGAACGAATACCTTTATTTGTTTGAGCAGTAAAAATTACCGCAATTTTATTATT
ATTATCTTTACCTGTCTTAGCGGGAGGAATTACGATGTTGTTAACTGATCGAAATTTTAA
CACTACCTTTTTTGATCCGGCAGGAGGAGGGGATCCTATTTTATATCAACATTTATTT
>G.apu.2_ZFMKMYR753
ACGTTATATTTAATATTTGGTGTATGAGCAGCGATGGTTGGGACTGCCATGAGAATGAT
TATTCGAACTGAGTTAGGGTTTCCAGGAAGTTTAATTGGAGATGATCAAATTTATAATGT
TATTGTGACAAGTCATGCGTTTGTAATAATTTTTTTTATGGTGATACCTATTATAATTGG
GGGATTTGGGAATTGACTAGTACCTTTAATATTAGGGGCTCCTGATATAGCTTTTCCTCG
ATTGAATAATTTAAGTTTTTGGTTACTACCCCCATCTTTCATTTTATTAATTAGATCTTC
TTTGGTTGAAAGAGGAACAGGGACAGGGTGAACCGTGTATCCTCCTTTAGCGGGCGGAAT
TGCACATGCGGGAAGATCTGTAGATTTTACTATTTTTTCTTTACACTTGGCTGGGGCATC
TTCGATTTTAGGGGCCATTAATTTTATTACAACTATTTTGAATATACGAACTAGAGGAAT
ATTATTAGAACGAATACCTTTATTTGTTTGAGCAGTAAAAATTACCGCAATTTTATTATT
ATTATCTTTACCTGTCTTAGCGGGAGGAATTACGATGTTGTTAACTGATCGAAATTTTAA
CACTACCTTTTTTGATCCGGCAGGAGGAGGGGATCCTATTTTATATCAACATTTATTT
