# Supplementary material for: Intraspecific variation and phylogeography of the millipede model organism, the Black Pill Millipede Glomerismarginata (Villers, 1789) (Diplopoda, Glomerida, Glomeridae)
Source: Zookeys. 2018 Mar 7;741:93–131. doi: 10.3897/zookeys.741.21917 (PMC5904428; doi:10.3897/zookeys.741.21917)
Supplement: Supplementary material 2 [file zookeys-741-093-s002.xls]

## Sheet: MatrixOutput
p-Distance matrix	min to G. m.	G.mar.01_DE.MGSO_GBOL33714	G.mar.02_DE.MGSO_ZFMK100409275	G.mar.03_DE.MGSO_ZFMK1634	G.mar.04_DE.MGSO_ZFMK1909	G.mar.05_DE.MGSO_ZFMK19531	G.mar.06_DE.MGSO_ZFMK2503693	G.mar.07_DE.MGSO_ZFMK2503694	G.mar.08_DE.MGSO_ZFMK2542470	G.mar.09_DE.MGSO_ZFMK2542471	G.mar.10_DE.MGSO_ZFMK2542541	G.mar.11_DE.MGSO_ZFMK2542542	G.mar.12_DE.MGSW_ZFMK18967	G.mar.13_DE.MGSW_ZFMK18987	G.mar.14_DE.MGSW_ZFMK18988	G.mar.15_DE.MGSW_ZFMK18991	G.mar.16_DE.MGSW_ZFMK19003	G.mar.17_DE.MGSW_ZFMK19005	G.mar.18_DE.MGSW_ZFMK19029	G.mar.19_DE.MGSW_ZFMK19031	G.mar.20_DE.MGSW_ZFMK19044	G.mar.21_DE.MGSW_ZFMK19045	G.mar.22_DE.MGSW_ZFMK19046	G.mar.23_DE.MGSW_ZFMK19047	G.mar.24_DE.MGSW_ZFMK19048	G.mar.25_DE.MGSW_ZFMK19049	G.mar.26_DE.MGSW_ZFMK19051	G.mar.27_DE.MGSW_ZFMK19054	G.mar.28_DE.MGSW_ZFMK19057	G.mar.29_DE.MGSW_ZFMK19539	G.mar.30_DE.MGSW_ZFMK19550	G.mar.31_DE.MGSW_ZFMK19555	G.mar.32_DE.MGSW_ZFMK19558	G.mar.33_DE.MGSW_ZFMK19560	G.mar.34_DE.MGSW_ZFMK19561	G.mar.35_DE.MGSW_ZFMK2516208	G.mar.36_DE.MGSW_ZFMK2516209	G.mar.37_DE.MGSW_ZFMK2557907	G.mar.38_DE.MGSW_ZFMK2557908	G.mar.39_DE.NDTO_ZFMK100409283	G.mar.40_DE.NDTO_ZFMK2538190	G.mar.41_DE.NDTO_ZFMK2538253	G.mar.42_DE.NDTO_ZFMK2553394	G.mar.43_DE.NDTO_ZFMK2553395	G.mar.44_DE.NDTO_ZFMK2553405	G.mar.45_DE.NDTW_ZFMK100409272	G.mar.46_DE.NDTW_ZFMK19472	G.mar.47_DE.SSL_ZFMK100409123	G.mar.48_DE.SSL_ZFMK100409296
G.mar.01_DE.MGSO_GBOL33714
G.mar.02_DE.MGSO_ZFMK100409275		0.0106545
G.mar.03_DE.MGSO_ZFMK1634		0.0106545	0
G.mar.04_DE.MGSO_ZFMK1909		0.00152207	0.00913242	0.00913242
G.mar.05_DE.MGSO_ZFMK19531		0.00152207	0.00913242	0.00913242	0
G.mar.06_DE.MGSO_ZFMK2503693		0.00152207	0.00913242	0.00913242	0	0
G.mar.07_DE.MGSO_ZFMK2503694		0.00152207	0.00913242	0.00913242	0	0	0
G.mar.08_DE.MGSO_ZFMK2542470		0.00152207	0.00913242	0.00913242	0	0	0	0
G.mar.09_DE.MGSO_ZFMK2542471		0.00304414	0.0106545	0.0106545	0.00152207	0.00152207	0.00152207	0.00152207	0.00152207
G.mar.10_DE.MGSO_ZFMK2542541		0.00152207	0.00913242	0.00913242	0	0	0	0	0	0.00152207
G.mar.11_DE.MGSO_ZFMK2542542		0.00152207	0.00913242	0.00913242	0	0	0	0	0	0.00152207	0
G.mar.12_DE.MGSW_ZFMK18967		0.0106545	0	0	0.00913242	0.00913242	0.00913242	0.00913242	0.00913242	0.0106545	0.00913242	0.00913242
G.mar.13_DE.MGSW_ZFMK18987		0.0106545	0	0	0.00913242	0.00913242	0.00913242	0.00913242	0.00913242	0.0106545	0.00913242	0.00913242	0
G.mar.14_DE.MGSW_ZFMK18988		0.0121766	0.00152207	0.00152207	0.0106545	0.0106545	0.0106545	0.0106545	0.0106545	0.0121766	0.0106545	0.0106545	0.00152207	0.00152207
G.mar.15_DE.MGSW_ZFMK18991		0.0121766	0.00152207	0.00152207	0.0106545	0.0106545	0.0106545	0.0106545	0.0106545	0.0121766	0.0106545	0.0106545	0.00152207	0.00152207	0.00304414
G.mar.16_DE.MGSW_ZFMK19003		0.0121766	0.00152207	0.00152207	0.0106545	0.0106545	0.0106545	0.0106545	0.0106545	0.0121766	0.0106545	0.0106545	0.00152207	0.00152207	0.00304414	0.00304414
G.mar.17_DE.MGSW_ZFMK19005		0.00913242	0.00152207	0.00152207	0.00761035	0.00761035	0.00761035	0.00761035	0.00761035	0.00913242	0.00761035	0.00761035	0.00152207	0.00152207	0.00304414	0.00304414	0.00304414
G.mar.18_DE.MGSW_ZFMK19029		0.0319635	0.0304414	0.0304414	0.0304414	0.0304414	0.0304414	0.0304414	0.0304414	0.0319635	0.0304414	0.0304414	0.0304414	0.0304414	0.0319635	0.0319635	0.0319635	0.0289193
G.mar.19_DE.MGSW_ZFMK19031		0.0136986	0.0121766	0.0121766	0.0121766	0.0121766	0.0121766	0.0121766	0.0121766	0.0136986	0.0121766	0.0121766	0.0121766	0.0121766	0.0136986	0.0136986	0.0136986	0.0106545	0.0182648
G.mar.20_DE.MGSW_ZFMK19044		0.0121766	0.00152207	0.00152207	0.0106545	0.0106545	0.0106545	0.0106545	0.0106545	0.0121766	0.0106545	0.0106545	0.00152207	0.00152207	0	0.00304414	0.00304414	0.00304414	0.0319635	0.0136986
G.mar.21_DE.MGSW_ZFMK19045		0.0106545	0	0	0.00913242	0.00913242	0.00913242	0.00913242	0.00913242	0.0106545	0.00913242	0.00913242	0	0	0.00152207	0.00152207	0.00152207	0.00152207	0.0304414	0.0121766	0.00152207
G.mar.22_DE.MGSW_ZFMK19046		0.0106545	0	0	0.00913242	0.00913242	0.00913242	0.00913242	0.00913242	0.0106545	0.00913242	0.00913242	0	0	0.00152207	0.00152207	0.00152207	0.00152207	0.0304414	0.0121766	0.00152207	0
G.mar.23_DE.MGSW_ZFMK19047		0.0121766	0.00152207	0.00152207	0.0106545	0.0106545	0.0106545	0.0106545	0.0106545	0.0121766	0.0106545	0.0106545	0.00152207	0.00152207	0.00304414	0	0.00304414	0.00304414	0.0319635	0.0136986	0.00304414	0.00152207	0.00152207
G.mar.24_DE.MGSW_ZFMK19048		0.0121766	0.00152207	0.00152207	0.0106545	0.0106545	0.0106545	0.0106545	0.0106545	0.0121766	0.0106545	0.0106545	0.00152207	0.00152207	0.00304414	0.00304414	0.00304414	0.00304414	0.0289193	0.0106545	0.00304414	0.00152207	0.00152207	0.00304414
G.mar.25_DE.MGSW_ZFMK19049		0.0106545	0	0	0.00913242	0.00913242	0.00913242	0.00913242	0.00913242	0.0106545	0.00913242	0.00913242	0	0	0.00152207	0.00152207	0.00152207	0.00152207	0.0304414	0.0121766	0.00152207	0	0	0.00152207	0.00152207
G.mar.26_DE.MGSW_ZFMK19051		0.0319635	0.0304414	0.0304414	0.0304414	0.0304414	0.0304414	0.0304414	0.0304414	0.0319635	0.0304414	0.0304414	0.0304414	0.0304414	0.0319635	0.0319635	0.0319635	0.0289193	0	0.0182648	0.0319635	0.0304414	0.0304414	0.0319635	0.0289193	0.0304414
G.mar.27_DE.MGSW_ZFMK19054		0.0319635	0.0304414	0.0304414	0.0304414	0.0304414	0.0304414	0.0304414	0.0304414	0.0319635	0.0304414	0.0304414	0.0304414	0.0304414	0.0319635	0.0319635	0.0319635	0.0289193	0	0.0182648	0.0319635	0.0304414	0.0304414	0.0319635	0.0289193	0.0304414	0
G.mar.28_DE.MGSW_ZFMK19057		0.0106545	0	0	0.00913242	0.00913242	0.00913242	0.00913242	0.00913242	0.0106545	0.00913242	0.00913242	0	0	0.00152207	0.00152207	0.00152207	0.00152207	0.0304414	0.0121766	0.00152207	0	0	0.00152207	0.00152207	0	0.0304414	0.0304414
G.mar.29_DE.MGSW_ZFMK19539		0.0334855	0.0319635	0.0319635	0.0319635	0.0319635	0.0319635	0.0319635	0.0319635	0.0334855	0.0319635	0.0319635	0.0319635	0.0319635	0.0334855	0.0334855	0.0334855	0.0304414	0.00152207	0.0197869	0.0334855	0.0319635	0.0319635	0.0334855	0.0304414	0.0319635	0.00152207	0.00152207	0.0319635
G.mar.30_DE.MGSW_ZFMK19550		0.0106545	0	0	0.00913242	0.00913242	0.00913242	0.00913242	0.00913242	0.0106545	0.00913242	0.00913242	0	0	0.00152207	0.00152207	0.00152207	0.00152207	0.0304414	0.0121766	0.00152207	0	0	0.00152207	0.00152207	0	0.0304414	0.0304414	0	0.0319635
G.mar.31_DE.MGSW_ZFMK19555		0.0197869	0.0182648	0.0182648	0.0182648	0.0182648	0.0182648	0.0182648	0.0182648	0.0197869	0.0182648	0.0182648	0.0182648	0.0182648	0.0197869	0.0197869	0.0197869	0.0167428	0.0182648	0.0121766	0.0197869	0.0182648	0.0182648	0.0197869	0.0197869	0.0182648	0.0182648	0.0182648	0.0182648	0.0167428	0.0182648
G.mar.32_DE.MGSW_ZFMK19558		0.0121766	0.00152207	0.00152207	0.0106545	0.0106545	0.0106545	0.0106545	0.0106545	0.0121766	0.0106545	0.0106545	0.00152207	0.00152207	0.00304414	0.00304414	0.00152207	0.00304414	0.0319635	0.0136986	0.00304414	0.00152207	0.00152207	0.00304414	0.00304414	0.00152207	0.0319635	0.0319635	0.00152207	0.0334855	0.00152207	0.0197869
G.mar.33_DE.MGSW_ZFMK19560		0.0106545	0	0	0.00913242	0.00913242	0.00913242	0.00913242	0.00913242	0.0106545	0.00913242	0.00913242	0	0	0.00152207	0.00152207	0.00152207	0.00152207	0.0304414	0.0121766	0.00152207	0	0	0.00152207	0.00152207	0	0.0304414	0.0304414	0	0.0319635	0	0.0182648	0.00152207
G.mar.34_DE.MGSW_ZFMK19561		0.0106545	0	0	0.00913242	0.00913242	0.00913242	0.00913242	0.00913242	0.0106545	0.00913242	0.00913242	0	0	0.00152207	0.00152207	0.00152207	0.00152207	0.0304414	0.0121766	0.00152207	0	0	0.00152207	0.00152207	0	0.0304414	0.0304414	0	0.0319635	0	0.0182648	0.00152207	0
G.mar.35_DE.MGSW_ZFMK2516208		0.0152207	0.0167428	0.0167428	0.0136986	0.0136986	0.0136986	0.0136986	0.0136986	0.0152207	0.0136986	0.0136986	0.0167428	0.0167428	0.0182648	0.0182648	0.0182648	0.0152207	0.0289193	0.0136986	0.0182648	0.0167428	0.0167428	0.0182648	0.0152207	0.0167428	0.0289193	0.0289193	0.0167428	0.0304414	0.0167428	0.0258752	0.0182648	0.0167428	0.0167428
G.mar.36_DE.MGSW_ZFMK2516209		0.0152207	0.0167428	0.0167428	0.0136986	0.0136986	0.0136986	0.0136986	0.0136986	0.0152207	0.0136986	0.0136986	0.0167428	0.0167428	0.0182648	0.0182648	0.0182648	0.0152207	0.0289193	0.0136986	0.0182648	0.0167428	0.0167428	0.0182648	0.0152207	0.0167428	0.0289193	0.0289193	0.0167428	0.0304414	0.0167428	0.0258752	0.0182648	0.0167428	0.0167428	0
G.mar.37_DE.MGSW_ZFMK2557907		0.00152207	0.00913242	0.00913242	0	0	0	0	0	0.00152207	0	0	0.00913242	0.00913242	0.0106545	0.0106545	0.0106545	0.00761035	0.0304414	0.0121766	0.0106545	0.00913242	0.00913242	0.0106545	0.0106545	0.00913242	0.0304414	0.0304414	0.00913242	0.0319635	0.00913242	0.0182648	0.0106545	0.00913242	0.00913242	0.0136986	0.0136986
G.mar.38_DE.MGSW_ZFMK2557908		0.00152207	0.00913242	0.00913242	0	0	0	0	0	0.00152207	0	0	0.00913242	0.00913242	0.0106545	0.0106545	0.0106545	0.00761035	0.0304414	0.0121766	0.0106545	0.00913242	0.00913242	0.0106545	0.0106545	0.00913242	0.0304414	0.0304414	0.00913242	0.0319635	0.00913242	0.0182648	0.0106545	0.00913242	0.00913242	0.0136986	0.0136986	0
G.mar.39_DE.NDTO_ZFMK100409283		0.0106545	0	0	0.00913242	0.00913242	0.00913242	0.00913242	0.00913242	0.0106545	0.00913242	0.00913242	0	0	0.00152207	0.00152207	0.00152207	0.00152207	0.0304414	0.0121766	0.00152207	0	0	0.00152207	0.00152207	0	0.0304414	0.0304414	0	0.0319635	0	0.0182648	0.00152207	0	0	0.0167428	0.0167428	0.00913242	0.00913242
G.mar.40_DE.NDTO_ZFMK2538190		0.00458015	0.00458015	0.00458015	0.00305344	0.00305344	0.00305344	0.00305344	0.00305344	0.00458015	0.00305344	0.00305344	0.00458015	0.00458015	0.00610687	0.00610687	0.00610687	0.00305344	0.0274809	0.00916031	0.00610687	0.00458015	0.00458015	0.00610687	0.00458015	0.00458015	0.0274809	0.0274809	0.00458015	0.0290076	0.00458015	0.0167939	0.00610687	0.00458015	0.00458015	0.010687	0.010687	0.00305344	0.00305344	0.00458015
G.mar.41_DE.NDTO_ZFMK2538253		0.0167683	0.00914634	0.00914634	0.0152439	0.0152439	0.0152439	0.0152439	0.0152439	0.0167683	0.0152439	0.0152439	0.00914634	0.00914634	0.0106707	0.0106707	0.0106707	0.0106707	0.0213415	0.00914634	0.0106707	0.00914634	0.00914634	0.0106707	0.00914634	0.00914634	0.0213415	0.0213415	0.00914634	0.0228659	0.00914634	0.0106707	0.0106707	0.00914634	0.00914634	0.0213415	0.0213415	0.0152439	0.0152439	0.00914634	0.0122324
G.mar.42_DE.NDTO_ZFMK2553394		0.00152207	0.00913242	0.00913242	0	0	0	0	0	0.00152207	0	0	0.00913242	0.00913242	0.0106545	0.0106545	0.0106545	0.00761035	0.0304414	0.0121766	0.0106545	0.00913242	0.00913242	0.0106545	0.0106545	0.00913242	0.0304414	0.0304414	0.00913242	0.0319635	0.00913242	0.0182648	0.0106545	0.00913242	0.00913242	0.0136986	0.0136986	0	0	0.00913242	0.00305344	0.0152439
G.mar.43_DE.NDTO_ZFMK2553395		0.00152207	0.00913242	0.00913242	0	0	0	0	0	0.00152207	0	0	0.00913242	0.00913242	0.0106545	0.0106545	0.0106545	0.00761035	0.0304414	0.0121766	0.0106545	0.00913242	0.00913242	0.0106545	0.0106545	0.00913242	0.0304414	0.0304414	0.00913242	0.0319635	0.00913242	0.0182648	0.0106545	0.00913242	0.00913242	0.0136986	0.0136986	0	0	0.00913242	0.00305344	0.0152439	0
G.mar.44_DE.NDTO_ZFMK2553405		0.0106545	0	0	0.00913242	0.00913242	0.00913242	0.00913242	0.00913242	0.0106545	0.00913242	0.00913242	0	0	0.00152207	0.00152207	0.00152207	0.00152207	0.0304414	0.0121766	0.00152207	0	0	0.00152207	0.00152207	0	0.0304414	0.0304414	0	0.0319635	0	0.0182648	0.00152207	0	0	0.0167428	0.0167428	0.00913242	0.00913242	0	0.00458015	0.00914634	0.00913242	0.00913242
G.mar.45_DE.NDTW_ZFMK100409272		0.0106545	0.0121766	0.0121766	0.00913242	0.00913242	0.00913242	0.00913242	0.00913242	0.0106545	0.00913242	0.00913242	0.0121766	0.0121766	0.0136986	0.0136986	0.0136986	0.0106545	0.0319635	0.0152207	0.0136986	0.0121766	0.0121766	0.0136986	0.0106545	0.0121766	0.0319635	0.0319635	0.0121766	0.0334855	0.0121766	0.0243531	0.0136986	0.0121766	0.0121766	0.0167428	0.0167428	0.00913242	0.00913242	0.0121766	0.00763359	0.0167683	0.00913242	0.00913242	0.0121766
G.mar.46_DE.NDTW_ZFMK19472		0.027439	0.0228659	0.0228659	0.0259146	0.0259146	0.0259146	0.0259146	0.0259146	0.027439	0.0259146	0.0259146	0.0228659	0.0228659	0.0243902	0.0243902	0.0243902	0.0213415	0.00609756	0.0137195	0.0243902	0.0228659	0.0228659	0.0243902	0.0213415	0.0228659	0.00609756	0.00609756	0.0228659	0.00762195	0.0228659	0.0137195	0.0243902	0.0228659	0.0228659	0.027439	0.027439	0.0259146	0.0259146	0.0228659	0.0198777	0.0167939	0.0259146	0.0259146	0.0228659	0.027439
G.mar.47_DE.SSL_ZFMK100409123		0.00152207	0.00913242	0.00913242	0	0	0	0	0	0.00152207	0	0	0.00913242	0.00913242	0.0106545	0.0106545	0.0106545	0.00761035	0.0304414	0.0121766	0.0106545	0.00913242	0.00913242	0.0106545	0.0106545	0.00913242	0.0304414	0.0304414	0.00913242	0.0319635	0.00913242	0.0182648	0.0106545	0.00913242	0.00913242	0.0136986	0.0136986	0	0	0.00913242	0.00305344	0.0152439	0	0	0.00913242	0.00913242	0.0259146
G.mar.48_DE.SSL_ZFMK100409296		0.00152207	0.00913242	0.00913242	0	0	0	0	0	0.00152207	0	0	0.00913242	0.00913242	0.0106545	0.0106545	0.0106545	0.00761035	0.0304414	0.0121766	0.0106545	0.00913242	0.00913242	0.0106545	0.0106545	0.00913242	0.0304414	0.0304414	0.00913242	0.0319635	0.00913242	0.0182648	0.0106545	0.00913242	0.00913242	0.0136986	0.0136986	0	0	0.00913242	0.00305344	0.0152439	0	0	0.00913242	0.00913242	0.0259146	0
G.mar.49_ES.CC_ZFMK1861		0.0121766	0.0167428	0.0167428	0.0106545	0.0106545	0.0106545	0.0106545	0.0106545	0.0121766	0.0106545	0.0106545	0.0167428	0.0167428	0.0182648	0.0182648	0.0182648	0.0152207	0.0319635	0.0136986	0.0182648	0.0167428	0.0167428	0.0182648	0.0152207	0.0167428	0.0319635	0.0319635	0.0167428	0.0334855	0.0167428	0.0258752	0.0182648	0.0167428	0.0167428	0.00913242	0.00913242	0.0106545	0.0106545	0.0167428	0.00916031	0.0213415	0.0106545	0.0106545	0.0167428	0.0136986	0.027439	0.0106545	0.0106545
G.mar.50_ES.CC_ZFMK1863		0.0136986	0.0182648	0.0182648	0.0121766	0.0121766	0.0121766	0.0121766	0.0121766	0.0136986	0.0121766	0.0121766	0.0182648	0.0182648	0.0197869	0.0197869	0.0197869	0.0167428	0.0304414	0.0121766	0.0197869	0.0182648	0.0182648	0.0197869	0.0167428	0.0182648	0.0304414	0.0304414	0.0182648	0.0319635	0.0182648	0.0243531	0.0197869	0.0182648	0.0182648	0.0106545	0.0106545	0.0121766	0.0121766	0.0182648	0.010687	0.0198171	0.0121766	0.0121766	0.0182648	0.0152207	0.0259146	0.0121766	0.0121766
G.mar.51_ES.CC_ZFMK1893		0.0121766	0.0167428	0.0167428	0.0106545	0.0106545	0.0106545	0.0106545	0.0106545	0.0121766	0.0106545	0.0106545	0.0167428	0.0167428	0.0182648	0.0182648	0.0182648	0.0152207	0.0319635	0.0136986	0.0182648	0.0167428	0.0167428	0.0182648	0.0152207	0.0167428	0.0319635	0.0319635	0.0167428	0.0304414	0.0167428	0.0228311	0.0182648	0.0167428	0.0167428	0.00913242	0.00913242	0.0106545	0.0106545	0.0167428	0.00916031	0.0213415	0.0106545	0.0106545	0.0167428	0.0136986	0.027439	0.0106545	0.0106545
G.mar.52_ES.PYRS_ZFMK2517202		0.00913242	0.0136986	0.0136986	0.00761035	0.00761035	0.00761035	0.00761035	0.00761035	0.00913242	0.00761035	0.00761035	0.0136986	0.0136986	0.0152207	0.0152207	0.0152207	0.0121766	0.0289193	0.0136986	0.0152207	0.0136986	0.0136986	0.0152207	0.0121766	0.0136986	0.0289193	0.0289193	0.0136986	0.0304414	0.0136986	0.0228311	0.0152207	0.0136986	0.0136986	0.0152207	0.0152207	0.00761035	0.00761035	0.0136986	0.00610687	0.0182927	0.00761035	0.00761035	0.0136986	0.0106545	0.0243902	0.00761035	0.00761035
G.mar.53_FR.ALP_BGI12GEU183		0.00152207	0.00913242	0.00913242	0	0	0	0	0	0.00152207	0	0	0.00913242	0.00913242	0.0106545	0.0106545	0.0106545	0.00761035	0.0304414	0.0121766	0.0106545	0.00913242	0.00913242	0.0106545	0.0106545	0.00913242	0.0304414	0.0304414	0.00913242	0.0319635	0.00913242	0.0182648	0.0106545	0.00913242	0.00913242	0.0136986	0.0136986	0	0	0.00913242	0.00305344	0.0152439	0	0	0.00913242	0.00913242	0.0259146	0	0
G.mar.54_FR.ALP_ZFMK2517217		0.00152207	0.00913242	0.00913242	0	0	0	0	0	0.00152207	0	0	0.00913242	0.00913242	0.0106545	0.0106545	0.0106545	0.00761035	0.0304414	0.0121766	0.0106545	0.00913242	0.00913242	0.0106545	0.0106545	0.00913242	0.0304414	0.0304414	0.00913242	0.0319635	0.00913242	0.0182648	0.0106545	0.00913242	0.00913242	0.0136986	0.0136986	0	0	0.00913242	0.00305344	0.0152439	0	0	0.00913242	0.00913242	0.0259146	0	0
G.mar.55_FR.ATLN_ZFMK2553457		0.0121766	0.00761035	0.00761035	0.0106545	0.0106545	0.0106545	0.0106545	0.0106545	0.0121766	0.0106545	0.0106545	0.00761035	0.00761035	0.00913242	0.00913242	0.00913242	0.00608828	0.0319635	0.0136986	0.00913242	0.00761035	0.00761035	0.00913242	0.00608828	0.00761035	0.0319635	0.0319635	0.00761035	0.0334855	0.00761035	0.0228311	0.00913242	0.00761035	0.00761035	0.0152207	0.0152207	0.0106545	0.0106545	0.00761035	0.00458015	0.0152439	0.0106545	0.0106545	0.00761035	0.0106545	0.0243902	0.0106545	0.0106545
G.mar.56_FR.ATLN_TW163		0.0152207	0.0136986	0.0136986	0.0136986	0.0136986	0.0136986	0.0136986	0.0136986	0.0152207	0.0136986	0.0136986	0.0136986	0.0136986	0.0152207	0.0152207	0.0152207	0.0121766	0.0197869	0.0136986	0.0152207	0.0136986	0.0136986	0.0152207	0.0121766	0.0136986	0.0197869	0.0197869	0.0136986	0.021309	0.0136986	0.0197869	0.0152207	0.0136986	0.0136986	0.0152207	0.0152207	0.0136986	0.0136986	0.0136986	0.00763359	0.0213415	0.0136986	0.0136986	0.0136986	0.0152207	0.0152439	0.0136986	0.0136986
G.mar.57_FR.ATLN_TW164		0.0152207	0.0197869	0.0197869	0.0136986	0.0136986	0.0136986	0.0136986	0.0136986	0.0152207	0.0136986	0.0136986	0.0197869	0.0197869	0.021309	0.021309	0.021309	0.0182648	0.0319635	0.0167428	0.021309	0.0197869	0.0197869	0.021309	0.0182648	0.0197869	0.0319635	0.0319635	0.0197869	0.0334855	0.0197869	0.0289193	0.021309	0.0197869	0.0197869	0.0152207	0.0152207	0.0136986	0.0136986	0.0197869	0.0122137	0.0243902	0.0136986	0.0136986	0.0197869	0.0167428	0.027439	0.0136986	0.0136986
G.mar.58_FR.CONN_ZFMK100410157		0.00761035	0.00913242	0.00913242	0.00608828	0.00608828	0.00608828	0.00608828	0.00608828	0.00761035	0.00608828	0.00608828	0.00913242	0.00913242	0.0106545	0.0106545	0.0106545	0.00761035	0.0289193	0.0121766	0.0106545	0.00913242	0.00913242	0.0106545	0.00761035	0.00913242	0.0289193	0.0289193	0.00913242	0.0304414	0.00913242	0.021309	0.0106545	0.00913242	0.00913242	0.0136986	0.0136986	0.00608828	0.00608828	0.00913242	0.00458015	0.0137195	0.00608828	0.00608828	0.00913242	0.00304414	0.0243902	0.00608828	0.00608828
G.mar.59_FR.CONN_ZFMK18996		0.00761035	0.00913242	0.00913242	0.00608828	0.00608828	0.00608828	0.00608828	0.00608828	0.00761035	0.00608828	0.00608828	0.00913242	0.00913242	0.0106545	0.0106545	0.0106545	0.00761035	0.0289193	0.0121766	0.0106545	0.00913242	0.00913242	0.0106545	0.00761035	0.00913242	0.0289193	0.0289193	0.00913242	0.0304414	0.00913242	0.021309	0.0106545	0.00913242	0.00913242	0.0136986	0.0136986	0.00608828	0.00608828	0.00913242	0.00458015	0.0137195	0.00608828	0.00608828	0.00913242	0.00304414	0.0243902	0.00608828	0.00608828
G.mar.60_FR.CONN_ZFMK2517315		0.00920245	0.0107362	0.0107362	0.00766871	0.00766871	0.00766871	0.00766871	0.00766871	0.00920245	0.00766871	0.00766871	0.0107362	0.0107362	0.00920245	0.0122699	0.0122699	0.00920245	0.0306748	0.0138037	0.00920245	0.0107362	0.0107362	0.0122699	0.00920245	0.0107362	0.0306748	0.0306748	0.0107362	0.0322086	0.0107362	0.0230061	0.0122699	0.0107362	0.0107362	0.0153374	0.0153374	0.00766871	0.00766871	0.0107362	0.00615385	0.015361	0.00766871	0.00766871	0.0107362	0.00460123	0.0261137	0.00766871	0.00766871
G.mar.61_FR.CONN_ZFMK2517322		0.00761035	0.00913242	0.00913242	0.00608828	0.00608828	0.00608828	0.00608828	0.00608828	0.00761035	0.00608828	0.00608828	0.00913242	0.00913242	0.0106545	0.0106545	0.0106545	0.00761035	0.0289193	0.0121766	0.0106545	0.00913242	0.00913242	0.0106545	0.00761035	0.00913242	0.0289193	0.0289193	0.00913242	0.0304414	0.00913242	0.021309	0.0106545	0.00913242	0.00913242	0.0136986	0.0136986	0.00608828	0.00608828	0.00913242	0.00458015	0.0137195	0.00608828	0.00608828	0.00913242	0.00304414	0.0243902	0.00608828	0.00608828
G.mar.62_FR.CONN_TW161		0.00913242	0.0106545	0.0106545	0.00761035	0.00761035	0.00761035	0.00761035	0.00761035	0.00913242	0.00761035	0.00761035	0.0106545	0.0106545	0.0121766	0.0121766	0.0121766	0.00913242	0.0304414	0.0136986	0.0121766	0.0106545	0.0106545	0.0121766	0.00913242	0.0106545	0.0304414	0.0304414	0.0106545	0.0319635	0.0106545	0.0228311	0.0121766	0.0106545	0.0106545	0.0121766	0.0121766	0.00761035	0.00761035	0.0106545	0.00610687	0.0152439	0.00761035	0.00761035	0.0106545	0.00456621	0.0259146	0.00761035	0.00761035
G.mar.63_FR.CONN_TW162		0.00913242	0.0106545	0.0106545	0.00761035	0.00761035	0.00761035	0.00761035	0.00761035	0.00913242	0.00761035	0.00761035	0.0106545	0.0106545	0.0121766	0.0121766	0.0121766	0.00913242	0.0304414	0.0136986	0.0121766	0.0106545	0.0106545	0.0121766	0.00913242	0.0106545	0.0304414	0.0304414	0.0106545	0.0319635	0.0106545	0.0228311	0.0121766	0.0106545	0.0106545	0.0152207	0.0152207	0.00761035	0.00761035	0.0106545	0.00610687	0.0152439	0.00761035	0.00761035	0.0106545	0.00456621	0.0259146	0.00761035	0.00761035
G.mar.64_FR.CONS_ZFMK2517209		0.0319635	0.0304414	0.0304414	0.0304414	0.0304414	0.0304414	0.0304414	0.0304414	0.0319635	0.0304414	0.0304414	0.0304414	0.0304414	0.0319635	0.0319635	0.0319635	0.0289193	0.0106545	0.0182648	0.0319635	0.0304414	0.0304414	0.0319635	0.0289193	0.0304414	0.0106545	0.0106545	0.0304414	0.0121766	0.0304414	0.0197869	0.0319635	0.0304414	0.0304414	0.0319635	0.0319635	0.0304414	0.0304414	0.0304414	0.0274809	0.0228659	0.0304414	0.0304414	0.0304414	0.0289193	0.0106707	0.0304414	0.0304414
G.mar.65_FR.MED_ZFMK18977		0.0350076	0.0365297	0.0365297	0.0334855	0.0334855	0.0334855	0.0334855	0.0334855	0.0319635	0.0334855	0.0334855	0.0365297	0.0365297	0.0350076	0.0380518	0.0380518	0.0350076	0.04414	0.0304414	0.0350076	0.0365297	0.0365297	0.0380518	0.0350076	0.0365297	0.04414	0.04414	0.0365297	0.042618	0.0365297	0.0365297	0.0380518	0.0365297	0.0365297	0.0289193	0.0289193	0.0334855	0.0334855	0.0365297	0.0305344	0.0396341	0.0334855	0.0334855	0.0365297	0.0334855	0.0396341	0.0334855	0.0334855
G.mar.66_FR.MED_ZFMK19021		0.0350076	0.0365297	0.0365297	0.0334855	0.0334855	0.0334855	0.0334855	0.0334855	0.0319635	0.0334855	0.0334855	0.0365297	0.0365297	0.0350076	0.0380518	0.0380518	0.0350076	0.04414	0.0304414	0.0350076	0.0365297	0.0365297	0.0380518	0.0350076	0.0365297	0.04414	0.04414	0.0365297	0.042618	0.0365297	0.0365297	0.0380518	0.0365297	0.0365297	0.0289193	0.0289193	0.0334855	0.0334855	0.0365297	0.0305344	0.0396341	0.0334855	0.0334855	0.0365297	0.0334855	0.0396341	0.0334855	0.0334855
G.mar.67_FR.MED_ZFMK19037		0.0350076	0.0365297	0.0365297	0.0334855	0.0334855	0.0334855	0.0334855	0.0334855	0.0319635	0.0334855	0.0334855	0.0365297	0.0365297	0.0350076	0.0380518	0.0380518	0.0350076	0.04414	0.0304414	0.0350076	0.0365297	0.0365297	0.0380518	0.0350076	0.0365297	0.04414	0.04414	0.0365297	0.042618	0.0365297	0.0365297	0.0380518	0.0365297	0.0365297	0.0289193	0.0289193	0.0334855	0.0334855	0.0365297	0.0305344	0.0396341	0.0334855	0.0334855	0.0365297	0.0334855	0.0396341	0.0334855	0.0334855
G.mar.68_FR.MED_ZFMK2516203		0.0334855	0.0350076	0.0350076	0.0319635	0.0319635	0.0319635	0.0319635	0.0319635	0.0304414	0.0319635	0.0319635	0.0350076	0.0350076	0.0334855	0.0365297	0.0365297	0.0334855	0.0456621	0.0319635	0.0334855	0.0350076	0.0350076	0.0365297	0.0334855	0.0350076	0.0456621	0.0456621	0.0350076	0.04414	0.0350076	0.0350076	0.0365297	0.0350076	0.0350076	0.0304414	0.0304414	0.0319635	0.0319635	0.0350076	0.0290076	0.0381098	0.0319635	0.0319635	0.0350076	0.0350076	0.0411585	0.0319635	0.0319635
G.mar.69_FR.MED_ZFMK2517213		0.0167428	0.021309	0.021309	0.0152207	0.0152207	0.0152207	0.0152207	0.0152207	0.0167428	0.0152207	0.0152207	0.021309	0.021309	0.0228311	0.0228311	0.0228311	0.0197869	0.0304414	0.0152207	0.0228311	0.021309	0.021309	0.0228311	0.0197869	0.021309	0.0304414	0.0304414	0.021309	0.0319635	0.021309	0.0273973	0.0228311	0.021309	0.021309	0.0167428	0.0167428	0.0152207	0.0152207	0.021309	0.0137405	0.0228659	0.0152207	0.0152207	0.021309	0.0182648	0.0259146	0.0152207	0.0152207
G.mar.70_FR.MED_ZFMK2517214		0.0182648	0.0228311	0.0228311	0.0167428	0.0167428	0.0167428	0.0167428	0.0167428	0.0182648	0.0167428	0.0167428	0.0228311	0.0228311	0.0243531	0.0243531	0.0243531	0.021309	0.0319635	0.0167428	0.0243531	0.0228311	0.0228311	0.0243531	0.021309	0.0228311	0.0319635	0.0319635	0.0228311	0.0334855	0.0228311	0.0289193	0.0243531	0.0228311	0.0228311	0.0182648	0.0182648	0.0167428	0.0167428	0.0228311	0.0152672	0.0243902	0.0167428	0.0167428	0.0228311	0.0197869	0.027439	0.0167428	0.0167428
G.mar.71_FR.MED_ZFMK2517215		0.0395738	0.0410959	0.0410959	0.0380518	0.0380518	0.0380518	0.0380518	0.0380518	0.0395738	0.0380518	0.0380518	0.0410959	0.0410959	0.0395738	0.042618	0.042618	0.0395738	0.0471842	0.0319635	0.0395738	0.0410959	0.0410959	0.042618	0.0395738	0.0410959	0.0471842	0.0471842	0.0410959	0.0456621	0.0410959	0.0380518	0.042618	0.0410959	0.0410959	0.0334855	0.0334855	0.0380518	0.0380518	0.0410959	0.0351145	0.0411585	0.0380518	0.0380518	0.0410959	0.0380518	0.0426829	0.0380518	0.0380518
G.mar.72_FR.MED_ZFMK2517216		0.0182648	0.0197869	0.0197869	0.0167428	0.0167428	0.0167428	0.0167428	0.0167428	0.0182648	0.0167428	0.0167428	0.0197869	0.0197869	0.021309	0.021309	0.021309	0.0182648	0.0289193	0.0136986	0.021309	0.0197869	0.0197869	0.021309	0.0182648	0.0197869	0.0289193	0.0289193	0.0197869	0.0304414	0.0197869	0.0258752	0.021309	0.0197869	0.0197869	0.0152207	0.0152207	0.0167428	0.0167428	0.0197869	0.0137405	0.0213415	0.0167428	0.0167428	0.0197869	0.0197869	0.0243902	0.0167428	0.0167428
G.mar.73_FR.MED_ZFMKTW102		0.0136986	0.0182648	0.0182648	0.0121766	0.0121766	0.0121766	0.0121766	0.0121766	0.0106545	0.0121766	0.0121766	0.0182648	0.0182648	0.0197869	0.0197869	0.0197869	0.0167428	0.0273973	0.0121766	0.0197869	0.0182648	0.0182648	0.0197869	0.0167428	0.0182648	0.0273973	0.0273973	0.0182648	0.0289193	0.0182648	0.0243531	0.0197869	0.0182648	0.0182648	0.0136986	0.0136986	0.0121766	0.0121766	0.0182648	0.010687	0.0198171	0.0121766	0.0121766	0.0182648	0.0121766	0.0259146	0.0121766	0.0121766
G.mar.74_FR.MED_TW165		0.0136986	0.0182648	0.0182648	0.0121766	0.0121766	0.0121766	0.0121766	0.0121766	0.0136986	0.0121766	0.0121766	0.0182648	0.0182648	0.0197869	0.0197869	0.0197869	0.0167428	0.0304414	0.0152207	0.0197869	0.0182648	0.0182648	0.0197869	0.0167428	0.0182648	0.0304414	0.0304414	0.0182648	0.0319635	0.0182648	0.0273973	0.0197869	0.0182648	0.0182648	0.0136986	0.0136986	0.0121766	0.0121766	0.0182648	0.010687	0.0228659	0.0121766	0.0121766	0.0182648	0.0152207	0.0259146	0.0121766	0.0121766
G.mar.75_FR.MED_TW166		0.0167428	0.021309	0.021309	0.0152207	0.0152207	0.0152207	0.0152207	0.0152207	0.0167428	0.0152207	0.0152207	0.021309	0.021309	0.0228311	0.0228311	0.0228311	0.0197869	0.0304414	0.0152207	0.0228311	0.021309	0.021309	0.0228311	0.0197869	0.021309	0.0304414	0.0304414	0.021309	0.0319635	0.021309	0.0273973	0.0228311	0.021309	0.021309	0.0167428	0.0167428	0.0152207	0.0152207	0.021309	0.0137405	0.0228659	0.0152207	0.0152207	0.021309	0.0182648	0.0259146	0.0152207	0.0152207
G.mar.76_FR.PYRN_ZFMK2517199		0.0395738	0.0410959	0.0410959	0.0380518	0.0380518	0.0380518	0.0380518	0.0380518	0.0365297	0.0380518	0.0380518	0.0410959	0.0410959	0.042618	0.042618	0.042618	0.0395738	0.0410959	0.0350076	0.042618	0.0410959	0.0410959	0.042618	0.0395738	0.0410959	0.0410959	0.0410959	0.0410959	0.042618	0.0410959	0.0380518	0.042618	0.0410959	0.0410959	0.0395738	0.0395738	0.0380518	0.0380518	0.0410959	0.0351145	0.0381098	0.0380518	0.0380518	0.0410959	0.0380518	0.0365854	0.0380518	0.0380518
G.mar.77_FR.PYRN_ZFMK2517210		0.0380518	0.0395738	0.0395738	0.0365297	0.0365297	0.0365297	0.0365297	0.0365297	0.0350076	0.0365297	0.0365297	0.0395738	0.0395738	0.0380518	0.0410959	0.0410959	0.0380518	0.042618	0.0334855	0.0380518	0.0395738	0.0395738	0.0410959	0.0380518	0.0395738	0.042618	0.042618	0.0395738	0.04414	0.0395738	0.0395738	0.0410959	0.0395738	0.0395738	0.0380518	0.0380518	0.0365297	0.0365297	0.0395738	0.0335878	0.0365854	0.0365297	0.0365297	0.0395738	0.0365297	0.0381098	0.0365297	0.0365297
G.mar.78_FR.PYRN_ZFMK2517211		0.0121766	0.0167428	0.0167428	0.0106545	0.0106545	0.0106545	0.0106545	0.0106545	0.0121766	0.0106545	0.0106545	0.0167428	0.0167428	0.0182648	0.0182648	0.0182648	0.0152207	0.0319635	0.0136986	0.0182648	0.0167428	0.0167428	0.0182648	0.0152207	0.0167428	0.0319635	0.0319635	0.0167428	0.0304414	0.0167428	0.0228311	0.0182648	0.0167428	0.0167428	0.00913242	0.00913242	0.0106545	0.0106545	0.0167428	0.00916031	0.0213415	0.0106545	0.0106545	0.0167428	0.0136986	0.027439	0.0106545	0.0106545
G.mar.79_FR.PYRN_ZFMK2517212		0.0380518	0.0395738	0.0395738	0.0365297	0.0365297	0.0365297	0.0365297	0.0365297	0.0350076	0.0365297	0.0365297	0.0395738	0.0395738	0.0410959	0.0410959	0.0410959	0.0380518	0.0395738	0.0334855	0.0410959	0.0395738	0.0395738	0.0410959	0.0380518	0.0395738	0.0395738	0.0395738	0.0395738	0.0410959	0.0395738	0.0365297	0.0410959	0.0395738	0.0395738	0.0380518	0.0380518	0.0365297	0.0365297	0.0395738	0.0335878	0.0365854	0.0365297	0.0365297	0.0395738	0.0365297	0.035061	0.0365297	0.0365297
G.mar.80_GB.EM_ZFMK19038		0.0319635	0.0304414	0.0304414	0.0304414	0.0304414	0.0304414	0.0304414	0.0304414	0.0319635	0.0304414	0.0304414	0.0304414	0.0304414	0.0319635	0.0319635	0.0319635	0.0289193	0	0.0182648	0.0319635	0.0304414	0.0304414	0.0319635	0.0289193	0.0304414	0	0	0.0304414	0.00152207	0.0304414	0.0182648	0.0319635	0.0304414	0.0304414	0.0289193	0.0289193	0.0304414	0.0304414	0.0304414	0.0274809	0.0213415	0.0304414	0.0304414	0.0304414	0.0319635	0.00609756	0.0304414	0.0304414
G.mar.81_FR.ATLN_BOLDECHUB974		0.0106545	0	0	0.00913242	0.00913242	0.00913242	0.00913242	0.00913242	0.0106545	0.00913242	0.00913242	0	0	0.00152207	0.00152207	0.00152207	0.00152207	0.0304414	0.0121766	0.00152207	0	0	0.00152207	0.00152207	0	0.0304414	0.0304414	0	0.0319635	0	0.0182648	0.00152207	0	0	0.0167428	0.0167428	0.00913242	0.00913242	0	0.00458015	0.00914634	0.00913242	0.00913242	0	0.0121766	0.0228659	0.00913242	0.00913242
G.mar.82_FR.ATLN_BOLDECHUB975		0.0106545	0	0	0.00913242	0.00913242	0.00913242	0.00913242	0.00913242	0.0106545	0.00913242	0.00913242	0	0	0.00152207	0.00152207	0.00152207	0.00152207	0.0304414	0.0121766	0.00152207	0	0	0.00152207	0.00152207	0	0.0304414	0.0304414	0	0.0319635	0	0.0182648	0.00152207	0	0	0.0167428	0.0167428	0.00913242	0.00913242	0	0.00458015	0.00914634	0.00913242	0.00913242	0	0.0121766	0.0228659	0.00913242	0.00913242
G.mar.83_FR.ATLN_BOLDECHUB978		0.0106545	0	0	0.00913242	0.00913242	0.00913242	0.00913242	0.00913242	0.0106545	0.00913242	0.00913242	0	0	0.00152207	0.00152207	0.00152207	0.00152207	0.0304414	0.0121766	0.00152207	0	0	0.00152207	0.00152207	0	0.0304414	0.0304414	0	0.0319635	0	0.0182648	0.00152207	0	0	0.0167428	0.0167428	0.00913242	0.00913242	0	0.00458015	0.00914634	0.00913242	0.00913242	0	0.0121766	0.0228659	0.00913242	0.00913242
G.mar.84_FR.ATLN_BOLDECHUB979		0.0106545	0	0	0.00913242	0.00913242	0.00913242	0.00913242	0.00913242	0.0106545	0.00913242	0.00913242	0	0	0.00152207	0.00152207	0.00152207	0.00152207	0.0304414	0.0121766	0.00152207	0	0	0.00152207	0.00152207	0	0.0304414	0.0304414	0	0.0319635	0	0.0182648	0.00152207	0	0	0.0167428	0.0167428	0.00913242	0.00913242	0	0.00458015	0.00914634	0.00913242	0.00913242	0	0.0121766	0.0228659	0.00913242	0.00913242
G.mar.85_FR.ATLN_BOLDGENHP020		0.0334855	0.0319635	0.0319635	0.0319635	0.0319635	0.0319635	0.0319635	0.0319635	0.0334855	0.0319635	0.0319635	0.0319635	0.0319635	0.0334855	0.0334855	0.0334855	0.0304414	0.00152207	0.0197869	0.0334855	0.0319635	0.0319635	0.0334855	0.0304414	0.0319635	0.00152207	0.00152207	0.0319635	0.00304414	0.0319635	0.0197869	0.0334855	0.0319635	0.0319635	0.0304414	0.0304414	0.0319635	0.0319635	0.0319635	0.0290076	0.0228659	0.0319635	0.0319635	0.0319635	0.0334855	0.00762195	0.0319635	0.0319635
G.mar.86_FR.ATLN_BOLDGENHP021		0.0334855	0.0319635	0.0319635	0.0319635	0.0319635	0.0319635	0.0319635	0.0319635	0.0334855	0.0319635	0.0319635	0.0319635	0.0319635	0.0334855	0.0334855	0.0334855	0.0304414	0.00152207	0.0197869	0.0334855	0.0319635	0.0319635	0.0334855	0.0304414	0.0319635	0.00152207	0.00152207	0.0319635	0.00304414	0.0319635	0.0197869	0.0334855	0.0319635	0.0319635	0.0304414	0.0304414	0.0319635	0.0319635	0.0319635	0.0290076	0.0228659	0.0319635	0.0319635	0.0319635	0.0334855	0.00762195	0.0319635	0.0319635
G.mar.87_FR.ATLN_BOLDGENHP022		0.0319635	0.0304414	0.0304414	0.0304414	0.0304414	0.0304414	0.0304414	0.0304414	0.0319635	0.0304414	0.0304414	0.0304414	0.0304414	0.0319635	0.0319635	0.0319635	0.0289193	0	0.0182648	0.0319635	0.0304414	0.0304414	0.0319635	0.0289193	0.0304414	0	0	0.0304414	0.00152207	0.0304414	0.0182648	0.0319635	0.0304414	0.0304414	0.0289193	0.0289193	0.0304414	0.0304414	0.0304414	0.0274809	0.0213415	0.0304414	0.0304414	0.0304414	0.0319635	0.00609756	0.0304414	0.0304414
G.mar.88_FR.ATLN_BOLDGENHP023		0.0319635	0.0304414	0.0304414	0.0304414	0.0304414	0.0304414	0.0304414	0.0304414	0.0319635	0.0304414	0.0304414	0.0304414	0.0304414	0.0319635	0.0319635	0.0319635	0.0289193	0	0.0182648	0.0319635	0.0304414	0.0304414	0.0319635	0.0289193	0.0304414	0	0	0.0304414	0.00152207	0.0304414	0.0182648	0.0319635	0.0304414	0.0304414	0.0289193	0.0289193	0.0304414	0.0304414	0.0304414	0.0274809	0.0213415	0.0304414	0.0304414	0.0304414	0.0319635	0.00609756	0.0304414	0.0304414
G.mar.89_FR.ATLN_BOLDGENHP024		0.0319635	0.0304414	0.0304414	0.0304414	0.0304414	0.0304414	0.0304414	0.0304414	0.0319635	0.0304414	0.0304414	0.0304414	0.0304414	0.0319635	0.0319635	0.0319635	0.0289193	0	0.0182648	0.0319635	0.0304414	0.0304414	0.0319635	0.0289193	0.0304414	0	0	0.0304414	0.00152207	0.0304414	0.0182648	0.0319635	0.0304414	0.0304414	0.0289193	0.0289193	0.0304414	0.0304414	0.0304414	0.0274809	0.0213415	0.0304414	0.0304414	0.0304414	0.0319635	0.00609756	0.0304414	0.0304414
G.mar.90_FR.ATLN_BOLDGENHP025		0.0319635	0.0304414	0.0304414	0.0304414	0.0304414	0.0304414	0.0304414	0.0304414	0.0319635	0.0304414	0.0304414	0.0304414	0.0304414	0.0319635	0.0319635	0.0319635	0.0289193	0	0.0182648	0.0319635	0.0304414	0.0304414	0.0319635	0.0289193	0.0304414	0	0	0.0304414	0.00152207	0.0304414	0.0182648	0.0319635	0.0304414	0.0304414	0.0289193	0.0289193	0.0304414	0.0304414	0.0304414	0.0274809	0.0213415	0.0304414	0.0304414	0.0304414	0.0319635	0.00609756	0.0304414	0.0304414
G.mar.91_FR.ATLN_BOLDGENHP317		0.0319635	0.0304414	0.0304414	0.0304414	0.0304414	0.0304414	0.0304414	0.0304414	0.0319635	0.0304414	0.0304414	0.0304414	0.0304414	0.0319635	0.0319635	0.0319635	0.0289193	0	0.0182648	0.0319635	0.0304414	0.0304414	0.0319635	0.0289193	0.0304414	0	0	0.0304414	0.00152207	0.0304414	0.0182648	0.0319635	0.0304414	0.0304414	0.0289193	0.0289193	0.0304414	0.0304414	0.0304414	0.0274809	0.0213415	0.0304414	0.0304414	0.0304414	0.0319635	0.00609756	0.0304414	0.0304414
G.mar.92_DE.MGSW_GBFJ409909		0.0121766	0.00152207	0.00152207	0.0106545	0.0106545	0.0106545	0.0106545	0.0106545	0.0121766	0.0106545	0.0106545	0.00152207	0.00152207	0.00304414	0	0.00304414	0.00304414	0.0319635	0.0136986	0.00304414	0.00152207	0.00152207	0	0.00304414	0.00152207	0.0319635	0.0319635	0.00152207	0.0334855	0.00152207	0.0197869	0.00304414	0.00152207	0.00152207	0.0182648	0.0182648	0.0106545	0.0106545	0.00152207	0.00610687	0.0106707	0.0106545	0.0106545	0.00152207	0.0136986	0.0243902	0.0106545	0.0106545
G.mar.93_DE.MGSW_GBHM888107		0.00913242	0.0106545	0.0106545	0.00761035	0.00761035	0.00761035	0.00761035	0.00761035	0.00913242	0.00761035	0.00761035	0.0106545	0.0106545	0.0121766	0.0121766	0.0121766	0.00913242	0.0304414	0.0136986	0.0121766	0.0106545	0.0106545	0.0121766	0.00913242	0.0106545	0.0304414	0.0304414	0.0106545	0.0319635	0.0106545	0.0228311	0.0121766	0.0106545	0.0106545	0.0152207	0.0152207	0.00761035	0.00761035	0.0106545	0.00610687	0.0152439	0.00761035	0.00761035	0.0106545	0.00456621	0.0259146	0.00761035	0.00761035
G.mar.94_DE.MGSW_GBHM888108		0.0319635	0.0304414	0.0304414	0.0304414	0.0304414	0.0304414	0.0304414	0.0304414	0.0319635	0.0304414	0.0304414	0.0304414	0.0304414	0.0319635	0.0319635	0.0319635	0.0289193	0	0.0182648	0.0319635	0.0304414	0.0304414	0.0319635	0.0289193	0.0304414	0	0	0.0304414	0.00152207	0.0304414	0.0182648	0.0319635	0.0304414	0.0304414	0.0289193	0.0289193	0.0304414	0.0304414	0.0304414	0.0274809	0.0213415	0.0304414	0.0304414	0.0304414	0.0319635	0.00609756	0.0304414	0.0304414
G.mar.95_DE.MGSW_GBHM888109		0.00761035	0.00913242	0.00913242	0.00608828	0.00608828	0.00608828	0.00608828	0.00608828	0.00761035	0.00608828	0.00608828	0.00913242	0.00913242	0.0106545	0.0106545	0.0106545	0.00761035	0.0289193	0.0121766	0.0106545	0.00913242	0.00913242	0.0106545	0.00761035	0.00913242	0.0289193	0.0289193	0.00913242	0.0304414	0.00913242	0.021309	0.0106545	0.00913242	0.00913242	0.0136986	0.0136986	0.00608828	0.00608828	0.00913242	0.00458015	0.0137195	0.00608828	0.00608828	0.00913242	0.00304414	0.0243902	0.00608828	0.00608828
G.mar.96_DE.SSL_GBHQ966136		0.0152207	0.0167428	0.0167428	0.0136986	0.0136986	0.0136986	0.0136986	0.0136986	0.0152207	0.0136986	0.0136986	0.0167428	0.0167428	0.0182648	0.0182648	0.0182648	0.0152207	0.0289193	0.0136986	0.0182648	0.0167428	0.0167428	0.0182648	0.0152207	0.0167428	0.0289193	0.0289193	0.0167428	0.0304414	0.0167428	0.0258752	0.0182648	0.0167428	0.0167428	0	0	0.0136986	0.0136986	0.0167428	0.010687	0.0213415	0.0136986	0.0136986	0.0167428	0.0167428	0.027439	0.0136986	0.0136986
G.mar.97_ES.CC_GBJQ350444		0.0106545	0.0152207	0.0152207	0.00913242	0.00913242	0.00913242	0.00913242	0.00913242	0.0106545	0.00913242	0.00913242	0.0152207	0.0152207	0.0167428	0.0167428	0.0167428	0.0136986	0.0304414	0.0121766	0.0167428	0.0152207	0.0152207	0.0167428	0.0136986	0.0152207	0.0304414	0.0304414	0.0152207	0.0319635	0.0152207	0.0243531	0.0167428	0.0152207	0.0152207	0.00761035	0.00761035	0.00913242	0.00913242	0.0152207	0.00763359	0.0198171	0.00913242	0.00913242	0.0152207	0.0121766	0.0259146	0.00913242	0.00913242
	max	0.0502283
G.int.1_GBHM888099		0.159817	0.161339	0.161339	0.158295	0.158295	0.158295	0.158295	0.158295	0.156773	0.158295	0.158295	0.161339	0.161339	0.162861	0.162861	0.162861	0.159817	0.156773	0.152207	0.162861	0.161339	0.161339	0.162861	0.161339	0.161339	0.156773	0.156773	0.161339	0.155251	0.161339	0.155251	0.162861	0.161339	0.161339	0.159817	0.159817	0.158295	0.158295	0.161339	0.158779	0.157012	0.158295	0.158295	0.161339	0.156773	0.155488	0.158295	0.158295
G.int.2_GBHQ966138	0.147641	0.159817	0.161339	0.161339	0.158295	0.158295	0.158295	0.158295	0.158295	0.156773	0.158295	0.158295	0.161339	0.161339	0.162861	0.162861	0.162861	0.159817	0.156773	0.152207	0.162861	0.161339	0.161339	0.162861	0.161339	0.161339	0.156773	0.156773	0.161339	0.155251	0.161339	0.155251	0.162861	0.161339	0.161339	0.159817	0.159817	0.158295	0.158295	0.161339	0.158779	0.157012	0.158295	0.158295	0.161339	0.156773	0.155488	0.158295	0.158295
G.und.1_GBHM888106		0.14003	0.136986	0.136986	0.138508	0.138508	0.138508	0.138508	0.138508	0.136986	0.138508	0.138508	0.136986	0.136986	0.135464	0.135464	0.138508	0.138508	0.150685	0.136986	0.135464	0.136986	0.136986	0.135464	0.136986	0.136986	0.150685	0.150685	0.136986	0.149163	0.136986	0.14003	0.138508	0.136986	0.136986	0.138508	0.138508	0.138508	0.138508	0.136986	0.134351	0.135671	0.138508	0.138508	0.136986	0.141553	0.144817	0.138508	0.138508
G.und.2_GBHQ966135	0.133942	0.14003	0.136986	0.136986	0.138508	0.138508	0.138508	0.138508	0.138508	0.136986	0.138508	0.138508	0.136986	0.136986	0.135464	0.135464	0.138508	0.138508	0.150685	0.136986	0.135464	0.136986	0.136986	0.135464	0.136986	0.136986	0.150685	0.150685	0.136986	0.149163	0.136986	0.14003	0.138508	0.136986	0.136986	0.138508	0.138508	0.138508	0.138508	0.136986	0.134351	0.135671	0.138508	0.138508	0.136986	0.141553	0.144817	0.138508	0.138508
G.con.1_GBHM888096		0.143075	0.141553	0.141553	0.141553	0.141553	0.141553	0.141553	0.141553	0.14003	0.141553	0.141553	0.141553	0.141553	0.14003	0.143075	0.143075	0.143075	0.141553	0.138508	0.14003	0.141553	0.141553	0.143075	0.141553	0.141553	0.141553	0.141553	0.141553	0.14003	0.141553	0.135464	0.143075	0.141553	0.141553	0.144597	0.144597	0.141553	0.141553	0.141553	0.141985	0.135671	0.141553	0.141553	0.141553	0.143075	0.137195	0.141553	0.141553
G.con.2_GBJN271879	0.129376	0.138508	0.136986	0.136986	0.136986	0.136986	0.136986	0.136986	0.136986	0.135464	0.136986	0.136986	0.136986	0.136986	0.135464	0.138508	0.138508	0.138508	0.136986	0.133942	0.135464	0.136986	0.136986	0.138508	0.136986	0.136986	0.136986	0.136986	0.136986	0.135464	0.136986	0.130898	0.138508	0.136986	0.136986	0.138508	0.138508	0.136986	0.136986	0.136986	0.137405	0.129573	0.136986	0.136986	0.136986	0.138508	0.132622	0.136986	0.136986
G.hex.1_ZFMK2542473		0.155251	0.155251	0.155251	0.153729	0.153729	0.153729	0.153729	0.153729	0.152207	0.153729	0.153729	0.155251	0.155251	0.153729	0.156773	0.155251	0.155251	0.150685	0.153729	0.153729	0.155251	0.155251	0.156773	0.155251	0.155251	0.150685	0.150685	0.155251	0.149163	0.155251	0.152207	0.153729	0.155251	0.155251	0.153729	0.153729	0.153729	0.153729	0.155251	0.151145	0.152439	0.153729	0.153729	0.155251	0.158295	0.14939	0.153729	0.153729
G.hex.2_ZFMK19526	0.149163	0.155251	0.155251	0.155251	0.153729	0.153729	0.153729	0.153729	0.153729	0.152207	0.153729	0.153729	0.155251	0.155251	0.153729	0.156773	0.155251	0.155251	0.150685	0.153729	0.153729	0.155251	0.155251	0.156773	0.155251	0.155251	0.150685	0.150685	0.155251	0.149163	0.155251	0.152207	0.153729	0.155251	0.155251	0.153729	0.153729	0.153729	0.153729	0.155251	0.151145	0.152439	0.153729	0.153729	0.155251	0.158295	0.14939	0.153729	0.153729
G.mae.1_ZFMK2517198		0.135464	0.135464	0.135464	0.133942	0.133942	0.133942	0.133942	0.133942	0.13242	0.133942	0.133942	0.135464	0.135464	0.135464	0.136986	0.136986	0.133942	0.141553	0.13242	0.135464	0.135464	0.135464	0.136986	0.135464	0.135464	0.141553	0.141553	0.135464	0.14003	0.135464	0.136986	0.136986	0.135464	0.135464	0.135464	0.135464	0.133942	0.133942	0.135464	0.131298	0.135671	0.133942	0.133942	0.135464	0.135464	0.134146	0.133942	0.133942
G.mae.2_ZFMK2517200		0.141553	0.141553	0.141553	0.14003	0.14003	0.14003	0.14003	0.14003	0.138508	0.14003	0.14003	0.141553	0.141553	0.143075	0.143075	0.143075	0.14003	0.141553	0.135464	0.143075	0.141553	0.141553	0.143075	0.141553	0.141553	0.141553	0.141553	0.141553	0.14003	0.141553	0.136986	0.143075	0.141553	0.141553	0.143075	0.143075	0.14003	0.14003	0.141553	0.137405	0.135671	0.14003	0.14003	0.141553	0.141553	0.134146	0.14003	0.14003
G.mae.3_ZFMK2517201		0.144597	0.144597	0.144597	0.143075	0.143075	0.143075	0.143075	0.143075	0.141553	0.143075	0.143075	0.144597	0.144597	0.146119	0.146119	0.146119	0.143075	0.141553	0.138508	0.146119	0.144597	0.144597	0.146119	0.144597	0.144597	0.141553	0.141553	0.144597	0.14003	0.144597	0.136986	0.146119	0.144597	0.144597	0.146119	0.146119	0.143075	0.143075	0.144597	0.140458	0.140244	0.143075	0.143075	0.144597	0.144597	0.134146	0.143075	0.143075
G.mae.4_ZFMK2517203		0.144597	0.144597	0.144597	0.143075	0.143075	0.143075	0.143075	0.143075	0.141553	0.143075	0.143075	0.144597	0.144597	0.146119	0.146119	0.146119	0.143075	0.141553	0.138508	0.146119	0.144597	0.144597	0.146119	0.144597	0.144597	0.141553	0.141553	0.144597	0.14003	0.144597	0.136986	0.146119	0.144597	0.144597	0.146119	0.146119	0.143075	0.143075	0.144597	0.140458	0.140244	0.143075	0.143075	0.144597	0.144597	0.134146	0.143075	0.143075
G.mae.5_ZFMK2517204		0.144597	0.144597	0.144597	0.143075	0.143075	0.143075	0.143075	0.143075	0.141553	0.143075	0.143075	0.144597	0.144597	0.146119	0.146119	0.146119	0.143075	0.141553	0.138508	0.146119	0.144597	0.144597	0.146119	0.144597	0.144597	0.141553	0.141553	0.144597	0.14003	0.144597	0.136986	0.146119	0.144597	0.144597	0.146119	0.146119	0.143075	0.143075	0.144597	0.140458	0.140244	0.143075	0.143075	0.144597	0.144597	0.134146	0.143075	0.143075
G.mae.6_ZFMK2517205		0.135464	0.135464	0.135464	0.133942	0.133942	0.133942	0.133942	0.133942	0.13242	0.133942	0.133942	0.135464	0.135464	0.135464	0.136986	0.136986	0.136986	0.144597	0.135464	0.135464	0.135464	0.135464	0.136986	0.135464	0.135464	0.144597	0.144597	0.135464	0.143075	0.135464	0.141553	0.136986	0.135464	0.135464	0.133942	0.133942	0.133942	0.133942	0.135464	0.134351	0.135671	0.133942	0.133942	0.135464	0.135464	0.140244	0.133942	0.133942
G.mae.7_ZFMK2517206		0.143075	0.143075	0.143075	0.141553	0.141553	0.141553	0.141553	0.141553	0.14003	0.141553	0.141553	0.143075	0.143075	0.144597	0.144597	0.144597	0.141553	0.143075	0.136986	0.144597	0.143075	0.143075	0.144597	0.143075	0.143075	0.143075	0.143075	0.143075	0.141553	0.143075	0.138508	0.144597	0.143075	0.143075	0.144597	0.144597	0.141553	0.141553	0.143075	0.138931	0.13872	0.141553	0.141553	0.143075	0.143075	0.135671	0.141553	0.141553
G.mae.8_ZFMK2517207		0.144597	0.144597	0.144597	0.143075	0.143075	0.143075	0.143075	0.143075	0.141553	0.143075	0.143075	0.144597	0.144597	0.146119	0.146119	0.146119	0.143075	0.141553	0.138508	0.146119	0.144597	0.144597	0.146119	0.144597	0.144597	0.141553	0.141553	0.144597	0.14003	0.144597	0.136986	0.146119	0.144597	0.144597	0.146119	0.146119	0.143075	0.143075	0.144597	0.140458	0.140244	0.143075	0.143075	0.144597	0.144597	0.134146	0.143075	0.143075
G.mae.9_ZFMK2517208	0.130898	0.143075	0.143075	0.143075	0.141553	0.141553	0.141553	0.141553	0.141553	0.14003	0.141553	0.141553	0.143075	0.143075	0.144597	0.144597	0.144597	0.141553	0.143075	0.136986	0.144597	0.143075	0.143075	0.144597	0.143075	0.143075	0.143075	0.143075	0.143075	0.141553	0.143075	0.138508	0.144597	0.143075	0.143075	0.144597	0.144597	0.141553	0.141553	0.143075	0.138931	0.13872	0.141553	0.141553	0.143075	0.143075	0.135671	0.141553	0.141553
G.ann.1_ZFMKTW100		0.161585	0.16311	0.16311	0.160061	0.160061	0.160061	0.160061	0.160061	0.158537	0.160061	0.160061	0.16311	0.16311	0.164634	0.164634	0.16311	0.164634	0.166159	0.160061	0.164634	0.16311	0.16311	0.164634	0.16311	0.16311	0.166159	0.166159	0.16311	0.164634	0.16311	0.161585	0.161585	0.16311	0.16311	0.16311	0.16311	0.160061	0.160061	0.16311	0.16055	0.160305	0.160061	0.160061	0.16311	0.158537	0.161832	0.160061	0.160061
G.ann.2_ZFMKTW101	0.158537	0.161585	0.16311	0.16311	0.160061	0.160061	0.160061	0.160061	0.160061	0.158537	0.160061	0.160061	0.16311	0.16311	0.164634	0.164634	0.16311	0.164634	0.166159	0.160061	0.164634	0.16311	0.16311	0.164634	0.16311	0.16311	0.166159	0.166159	0.16311	0.164634	0.16311	0.161585	0.161585	0.16311	0.16311	0.16311	0.16311	0.160061	0.160061	0.16311	0.16055	0.160305	0.160061	0.160061	0.16311	0.158537	0.161832	0.160061	0.160061
G.apu.1_ZFMKMYR752		0.146119	0.147641	0.147641	0.144597	0.144597	0.144597	0.144597	0.144597	0.143075	0.144597	0.144597	0.147641	0.147641	0.149163	0.149163	0.149163	0.147641	0.152207	0.146119	0.149163	0.147641	0.147641	0.149163	0.147641	0.147641	0.152207	0.152207	0.147641	0.150685	0.147641	0.144597	0.149163	0.147641	0.147641	0.144597	0.144597	0.144597	0.144597	0.147641	0.145038	0.143293	0.144597	0.144597	0.147641	0.146119	0.150915	0.144597	0.144597
G.apu.2_ZFMKMYR753	0.141553	0.146119	0.147641	0.147641	0.144597	0.144597	0.144597	0.144597	0.144597	0.143075	0.144597	0.144597	0.147641	0.147641	0.149163	0.149163	0.149163	0.147641	0.152207	0.146119	0.149163	0.147641	0.147641	0.149163	0.147641	0.147641	0.152207	0.152207	0.147641	0.150685	0.147641	0.144597	0.149163	0.147641	0.147641	0.144597	0.144597	0.144597	0.144597	0.147641	0.145038	0.143293	0.144597	0.144597	0.147641	0.146119	0.150915	0.144597	0.144597
[truncated: 70 more columns]

## Sheet: Caption
Table. Estimates of Evolutionary Divergence between Sequences
The number of base differences per site from between sequences are shown. The analysis involved 118 nucleotide sequences. Codon positions included were 1st+2nd+3rd. All ambiguous positions were removed for each sequence pair. There were a total of 657 positions in the final dataset. Evolutionary analyses were conducted in MEGA7 [1].
1. Kumar S., Stecher G., and Tamura K. (2015). MEGA7: Molecular Evolutionary Genetics Analysis version 7.0 for bigger datasets.Molecular Biology and Evolution (submitted).
Disclaimer: Although utmost care has been taken to ensure the correctness of the caption, the caption text is provided "as is" without any warranty of any kind. Authors advise the user to carefully check the caption prior to its use for any purpose and report any errors or problems to the authors immediately (www.megasoftware.net). In no event shall the authors and their employers be liable for a…

## Sheet: Glomeris marginata
p-Distance matrix	max	median	mean	G.mar.01_DE.MGSO_GBOL33714	G.mar.02_DE.MGSO_ZFMK100409275	G.mar.03_DE.MGSO_ZFMK1634	G.mar.04_DE.MGSO_ZFMK1909	G.mar.05_DE.MGSO_ZFMK19531	G.mar.06_DE.MGSO_ZFMK2503693	G.mar.07_DE.MGSO_ZFMK2503694	G.mar.08_DE.MGSO_ZFMK2542470	G.mar.09_DE.MGSO_ZFMK2542471	G.mar.10_DE.MGSO_ZFMK2542541	G.mar.11_DE.MGSO_ZFMK2542542	G.mar.12_DE.MGSW_ZFMK18967	G.mar.13_DE.MGSW_ZFMK18987	G.mar.14_DE.MGSW_ZFMK18988	G.mar.15_DE.MGSW_ZFMK18991	G.mar.16_DE.MGSW_ZFMK19003	G.mar.17_DE.MGSW_ZFMK19005	G.mar.18_DE.MGSW_ZFMK19029	G.mar.19_DE.MGSW_ZFMK19031	G.mar.20_DE.MGSW_ZFMK19044	G.mar.21_DE.MGSW_ZFMK19045	G.mar.22_DE.MGSW_ZFMK19046	G.mar.23_DE.MGSW_ZFMK19047	G.mar.24_DE.MGSW_ZFMK19048	G.mar.25_DE.MGSW_ZFMK19049	G.mar.26_DE.MGSW_ZFMK19051	G.mar.27_DE.MGSW_ZFMK19054	G.mar.28_DE.MGSW_ZFMK19057	G.mar.29_DE.MGSW_ZFMK19539	G.mar.30_DE.MGSW_ZFMK19550	G.mar.31_DE.MGSW_ZFMK19555	G.mar.32_DE.MGSW_ZFMK19558	G.mar.33_DE.MGSW_ZFMK19560	G.mar.34_DE.MGSW_ZFMK19561	G.mar.35_DE.MGSW_ZFMK2516208	G.mar.36_DE.MGSW_ZFMK2516209	G.mar.37_DE.MGSW_ZFMK2557907	G.mar.38_DE.MGSW_ZFMK2557908	G.mar.39_DE.NDTO_ZFMK100409283	G.mar.40_DE.NDTO_ZFMK2538190	G.mar.41_DE.NDTO_ZFMK2538253	G.mar.42_DE.NDTO_ZFMK2553394	G.mar.43_DE.NDTO_ZFMK2553395	G.mar.44_DE.NDTO_ZFMK2553405	G.mar.45_DE.NDTW_ZFMK100409272	G.mar.46_DE.NDTW_ZFMK19472
G.mar.40_DE.NDTO_ZFMK2538190	0.0351145	0.00610687	0.0116009	0.00458015	0.00458015	0.00458015	0.00305344	0.00305344	0.00305344	0.00305344	0.00305344	0.00458015	0.00305344	0.00305344	0.00458015	0.00458015	0.00610687	0.00610687	0.00610687	0.00305344	0.0274809	0.00916031	0.00610687	0.00458015	0.00458015	0.00610687	0.00458015	0.00458015	0.0274809	0.0274809	0.00458015	0.0290076	0.00458015	0.0167939	0.00610687	0.00458015	0.00458015	0.010687	0.010687	0.00305344	0.00305344	0.00458015	0	0.0122324	0.00305344	0.00305344	0.00458015	0.00763359	0.0198777
G.mar.58_FR.CONN_ZFMK100410157	0.0380518	0.00913242	0.0139349	0.00761035	0.00913242	0.00913242	0.00608828	0.00608828	0.00608828	0.00608828	0.00608828	0.00761035	0.00608828	0.00608828	0.00913242	0.00913242	0.0106545	0.0106545	0.0106545	0.00761035	0.0289193	0.0121766	0.0106545	0.00913242	0.00913242	0.0106545	0.00761035	0.00913242	0.0289193	0.0289193	0.00913242	0.0304414	0.00913242	0.021309	0.0106545	0.00913242	0.00913242	0.0136986	0.0136986	0.00608828	0.00608828	0.00913242	0.00458015	0.0137195	0.00608828	0.00608828	0.00913242	0.00304414	0.0243902
G.mar.59_FR.CONN_ZFMK18996	0.0380518	0.00913242	0.0139349	0.00761035	0.00913242	0.00913242	0.00608828	0.00608828	0.00608828	0.00608828	0.00608828	0.00761035	0.00608828	0.00608828	0.00913242	0.00913242	0.0106545	0.0106545	0.0106545	0.00761035	0.0289193	0.0121766	0.0106545	0.00913242	0.00913242	0.0106545	0.00761035	0.00913242	0.0289193	0.0289193	0.00913242	0.0304414	0.00913242	0.021309	0.0106545	0.00913242	0.00913242	0.0136986	0.0136986	0.00608828	0.00608828	0.00913242	0.00458015	0.0137195	0.00608828	0.00608828	0.00913242	0.00304414	0.0243902
G.mar.61_FR.CONN_ZFMK2517322	0.0380518	0.00913242	0.0139349	0.00761035	0.00913242	0.00913242	0.00608828	0.00608828	0.00608828	0.00608828	0.00608828	0.00761035	0.00608828	0.00608828	0.00913242	0.00913242	0.0106545	0.0106545	0.0106545	0.00761035	0.0289193	0.0121766	0.0106545	0.00913242	0.00913242	0.0106545	0.00761035	0.00913242	0.0289193	0.0289193	0.00913242	0.0304414	0.00913242	0.021309	0.0106545	0.00913242	0.00913242	0.0136986	0.0136986	0.00608828	0.00608828	0.00913242	0.00458015	0.0137195	0.00608828	0.00608828	0.00913242	0.00304414	0.0243902
G.mar.95_DE.MGSW_GBHM888109	0.0380518	0.00913242	0.0139349	0.00761035	0.00913242	0.00913242	0.00608828	0.00608828	0.00608828	0.00608828	0.00608828	0.00761035	0.00608828	0.00608828	0.00913242	0.00913242	0.0106545	0.0106545	0.0106545	0.00761035	0.0289193	0.0121766	0.0106545	0.00913242	0.00913242	0.0106545	0.00761035	0.00913242	0.0289193	0.0289193	0.00913242	0.0304414	0.00913242	0.021309	0.0106545	0.00913242	0.00913242	0.0136986	0.0136986	0.00608828	0.00608828	0.00913242	0.00458015	0.0137195	0.00608828	0.00608828	0.00913242	0.00304414	0.0243902
G.mar.17_DE.MGSW_ZFMK19005	0.0395738	0.00913242	0.013496	0.00913242	0.00152207	0.00152207	0.00761035	0.00761035	0.00761035	0.00761035	0.00761035	0.00913242	0.00761035	0.00761035	0.00152207	0.00152207	0.00304414	0.00304414	0.00304414	0	0.0289193	0.0106545	0.00304414	0.00152207	0.00152207	0.00304414	0.00304414	0.00152207	0.0289193	0.0289193	0.00152207	0.0304414	0.00152207	0.0167428	0.00304414	0.00152207	0.00152207	0.0152207	0.0152207	0.00761035	0.00761035	0.00152207	0.00305344	0.0106707	0.00761035	0.00761035	0.00152207	0.0106545	0.0213415
G.mar.55_FR.ATLN_ZFMK2553457	0.0365297	0.0106545	0.015944	0.0121766	0.00761035	0.00761035	0.0106545	0.0106545	0.0106545	0.0106545	0.0106545	0.0121766	0.0106545	0.0106545	0.00761035	0.00761035	0.00913242	0.00913242	0.00913242	0.00608828	0.0319635	0.0136986	0.00913242	0.00761035	0.00761035	0.00913242	0.00608828	0.00761035	0.0319635	0.0319635	0.00761035	0.0334855	0.00761035	0.0228311	0.00913242	0.00761035	0.00761035	0.0152207	0.0152207	0.0106545	0.0106545	0.00761035	0.00458015	0.0152439	0.0106545	0.0106545	0.00761035	0.0106545	0.0243902
G.mar.04_DE.MGSO_ZFMK1909	0.0380518	0.0106545	0.0137157	0.00152207	0.00913242	0.00913242	0	0	0	0	0	0.00152207	0	0	0.00913242	0.00913242	0.0106545	0.0106545	0.0106545	0.00761035	0.0304414	0.0121766	0.0106545	0.00913242	0.00913242	0.0106545	0.0106545	0.00913242	0.0304414	0.0304414	0.00913242	0.0319635	0.00913242	0.0182648	0.0106545	0.00913242	0.00913242	0.0136986	0.0136986	0	0	0.00913242	0.00305344	0.0152439	0	0	0.00913242	0.00913242	0.0259146
G.mar.05_DE.MGSO_ZFMK19531	0.0380518	0.0106545	0.0137157	0.00152207	0.00913242	0.00913242	0	0	0	0	0	0.00152207	0	0	0.00913242	0.00913242	0.0106545	0.0106545	0.0106545	0.00761035	0.0304414	0.0121766	0.0106545	0.00913242	0.00913242	0.0106545	0.0106545	0.00913242	0.0304414	0.0304414	0.00913242	0.0319635	0.00913242	0.0182648	0.0106545	0.00913242	0.00913242	0.0136986	0.0136986	0	0	0.00913242	0.00305344	0.0152439	0	0	0.00913242	0.00913242	0.0259146
G.mar.06_DE.MGSO_ZFMK2503693	0.0380518	0.0106545	0.0137157	0.00152207	0.00913242	0.00913242	0	0	0	0	0	0.00152207	0	0	0.00913242	0.00913242	0.0106545	0.0106545	0.0106545	0.00761035	0.0304414	0.0121766	0.0106545	0.00913242	0.00913242	0.0106545	0.0106545	0.00913242	0.0304414	0.0304414	0.00913242	0.0319635	0.00913242	0.0182648	0.0106545	0.00913242	0.00913242	0.0136986	0.0136986	0	0	0.00913242	0.00305344	0.0152439	0	0	0.00913242	0.00913242	0.0259146
G.mar.07_DE.MGSO_ZFMK2503694	0.0380518	0.0106545	0.0137157	0.00152207	0.00913242	0.00913242	0	0	0	0	0	0.00152207	0	0	0.00913242	0.00913242	0.0106545	0.0106545	0.0106545	0.00761035	0.0304414	0.0121766	0.0106545	0.00913242	0.00913242	0.0106545	0.0106545	0.00913242	0.0304414	0.0304414	0.00913242	0.0319635	0.00913242	0.0182648	0.0106545	0.00913242	0.00913242	0.0136986	0.0136986	0	0	0.00913242	0.00305344	0.0152439	0	0	0.00913242	0.00913242	0.0259146
G.mar.08_DE.MGSO_ZFMK2542470	0.0380518	0.0106545	0.0137157	0.00152207	0.00913242	0.00913242	0	0	0	0	0	0.00152207	0	0	0.00913242	0.00913242	0.0106545	0.0106545	0.0106545	0.00761035	0.0304414	0.0121766	0.0106545	0.00913242	0.00913242	0.0106545	0.0106545	0.00913242	0.0304414	0.0304414	0.00913242	0.0319635	0.00913242	0.0182648	0.0106545	0.00913242	0.00913242	0.0136986	0.0136986	0	0	0.00913242	0.00305344	0.0152439	0	0	0.00913242	0.00913242	0.0259146
G.mar.10_DE.MGSO_ZFMK2542541	0.0380518	0.0106545	0.0137157	0.00152207	0.00913242	0.00913242	0	0	0	0	0	0.00152207	0	0	0.00913242	0.00913242	0.0106545	0.0106545	0.0106545	0.00761035	0.0304414	0.0121766	0.0106545	0.00913242	0.00913242	0.0106545	0.0106545	0.00913242	0.0304414	0.0304414	0.00913242	0.0319635	0.00913242	0.0182648	0.0106545	0.00913242	0.00913242	0.0136986	0.0136986	0	0	0.00913242	0.00305344	0.0152439	0	0	0.00913242	0.00913242	0.0259146
G.mar.11_DE.MGSO_ZFMK2542542	0.0380518	0.0106545	0.0137157	0.00152207	0.00913242	0.00913242	0	0	0	0	0	0.00152207	0	0	0.00913242	0.00913242	0.0106545	0.0106545	0.0106545	0.00761035	0.0304414	0.0121766	0.0106545	0.00913242	0.00913242	0.0106545	0.0106545	0.00913242	0.0304414	0.0304414	0.00913242	0.0319635	0.00913242	0.0182648	0.0106545	0.00913242	0.00913242	0.0136986	0.0136986	0	0	0.00913242	0.00305344	0.0152439	0	0	0.00913242	0.00913242	0.0259146
G.mar.37_DE.MGSW_ZFMK2557907	0.0380518	0.0106545	0.0137157	0.00152207	0.00913242	0.00913242	0	0	0	0	0	0.00152207	0	0	0.00913242	0.00913242	0.0106545	0.0106545	0.0106545	0.00761035	0.0304414	0.0121766	0.0106545	0.00913242	0.00913242	0.0106545	0.0106545	0.00913242	0.0304414	0.0304414	0.00913242	0.0319635	0.00913242	0.0182648	0.0106545	0.00913242	0.00913242	0.0136986	0.0136986	0	0	0.00913242	0.00305344	0.0152439	0	0	0.00913242	0.00913242	0.0259146
G.mar.38_DE.MGSW_ZFMK2557908	0.0380518	0.0106545	0.0137157	0.00152207	0.00913242	0.00913242	0	0	0	0	0	0.00152207	0	0	0.00913242	0.00913242	0.0106545	0.0106545	0.0106545	0.00761035	0.0304414	0.0121766	0.0106545	0.00913242	0.00913242	0.0106545	0.0106545	0.00913242	0.0304414	0.0304414	0.00913242	0.0319635	0.00913242	0.0182648	0.0106545	0.00913242	0.00913242	0.0136986	0.0136986	0	0	0.00913242	0.00305344	0.0152439	0	0	0.00913242	0.00913242	0.0259146
G.mar.42_DE.NDTO_ZFMK2553394	0.0380518	0.0106545	0.0137157	0.00152207	0.00913242	0.00913242	0	0	0	0	0	0.00152207	0	0	0.00913242	0.00913242	0.0106545	0.0106545	0.0106545	0.00761035	0.0304414	0.0121766	0.0106545	0.00913242	0.00913242	0.0106545	0.0106545	0.00913242	0.0304414	0.0304414	0.00913242	0.0319635	0.00913242	0.0182648	0.0106545	0.00913242	0.00913242	0.0136986	0.0136986	0	0	0.00913242	0.00305344	0.0152439	0	0	0.00913242	0.00913242	0.0259146
G.mar.43_DE.NDTO_ZFMK2553395	0.0380518	0.0106545	0.0137157	0.00152207	0.00913242	0.00913242	0	0	0	0	0	0.00152207	0	0	0.00913242	0.00913242	0.0106545	0.0106545	0.0106545	0.00761035	0.0304414	0.0121766	0.0106545	0.00913242	0.00913242	0.0106545	0.0106545	0.00913242	0.0304414	0.0304414	0.00913242	0.0319635	0.00913242	0.0182648	0.0106545	0.00913242	0.00913242	0.0136986	0.0136986	0	0	0.00913242	0.00305344	0.0152439	0	0	0.00913242	0.00913242	0.0259146
G.mar.47_DE.SSL_ZFMK100409123	0.0380518	0.0106545	0.0137157	0.00152207	0.00913242	0.00913242	0	0	0	0	0	0.00152207	0	0	0.00913242	0.00913242	0.0106545	0.0106545	0.0106545	0.00761035	0.0304414	0.0121766	0.0106545	0.00913242	0.00913242	0.0106545	0.0106545	0.00913242	0.0304414	0.0304414	0.00913242	0.0319635	0.00913242	0.0182648	0.0106545	0.00913242	0.00913242	0.0136986	0.0136986	0	0	0.00913242	0.00305344	0.0152439	0	0	0.00913242	0.00913242	0.0259146
G.mar.48_DE.SSL_ZFMK100409296	0.0380518	0.0106545	0.0137157	0.00152207	0.00913242	0.00913242	0	0	0	0	0	0.00152207	0	0	0.00913242	0.00913242	0.0106545	0.0106545	0.0106545	0.00761035	0.0304414	0.0121766	0.0106545	0.00913242	0.00913242	0.0106545	0.0106545	0.00913242	0.0304414	0.0304414	0.00913242	0.0319635	0.00913242	0.0182648	0.0106545	0.00913242	0.00913242	0.0136986	0.0136986	0	0	0.00913242	0.00305344	0.0152439	0	0	0.00913242	0.00913242	0.0259146
G.mar.53_FR.ALP_BGI12GEU183	0.0380518	0.0106545	0.0137157	0.00152207	0.00913242	0.00913242	0	0	0	0	0	0.00152207	0	0	0.00913242	0.00913242	0.0106545	0.0106545	0.0106545	0.00761035	0.0304414	0.0121766	0.0106545	0.00913242	0.00913242	0.0106545	0.0106545	0.00913242	0.0304414	0.0304414	0.00913242	0.0319635	0.00913242	0.0182648	0.0106545	0.00913242	0.00913242	0.0136986	0.0136986	0	0	0.00913242	0.00305344	0.0152439	0	0	0.00913242	0.00913242	0.0259146
G.mar.54_FR.ALP_ZFMK2517217	0.0380518	0.0106545	0.0137157	0.00152207	0.00913242	0.00913242	0	0	0	0	0	0.00152207	0	0	0.00913242	0.00913242	0.0106545	0.0106545	0.0106545	0.00761035	0.0304414	0.0121766	0.0106545	0.00913242	0.00913242	0.0106545	0.0106545	0.00913242	0.0304414	0.0304414	0.00913242	0.0319635	0.00913242	0.0182648	0.0106545	0.00913242	0.00913242	0.0136986	0.0136986	0	0	0.00913242	0.00305344	0.0152439	0	0	0.00913242	0.00913242	0.0259146
G.mar.24_DE.MGSW_ZFMK19048	0.0395738	0.0106545	0.0140609	0.0121766	0.00152207	0.00152207	0.0106545	0.0106545	0.0106545	0.0106545	0.0106545	0.0121766	0.0106545	0.0106545	0.00152207	0.00152207	0.00304414	0.00304414	0.00304414	0.00304414	0.0289193	0.0106545	0.00304414	0.00152207	0.00152207	0.00304414	0	0.00152207	0.0289193	0.0289193	0.00152207	0.0304414	0.00152207	0.0197869	0.00304414	0.00152207	0.00152207	0.0152207	0.0152207	0.0106545	0.0106545	0.00152207	0.00458015	0.00914634	0.0106545	0.0106545	0.00152207	0.0106545	0.0213415
G.mar.62_FR.CONN_TW161	0.0395738	0.0106545	0.0148295	0.00913242	0.0106545	0.0106545	0.00761035	0.00761035	0.00761035	0.00761035	0.00761035	0.00913242	0.00761035	0.00761035	0.0106545	0.0106545	0.0121766	0.0121766	0.0121766	0.00913242	0.0304414	0.0136986	0.0121766	0.0106545	0.0106545	0.0121766	0.00913242	0.0106545	0.0304414	0.0304414	0.0106545	0.0319635	0.0106545	0.0228311	0.0121766	0.0106545	0.0106545	0.0121766	0.0121766	0.00761035	0.00761035	0.0106545	0.00610687	0.0152439	0.00761035	0.00761035	0.0106545	0.00456621	0.0259146
G.mar.93_DE.MGSW_GBHM888107	0.0395738	0.0106545	0.0154258	0.00913242	0.0106545	0.0106545	0.00761035	0.00761035	0.00761035	0.00761035	0.00761035	0.00913242	0.00761035	0.00761035	0.0106545	0.0106545	0.0121766	0.0121766	0.0121766	0.00913242	0.0304414	0.0136986	0.0121766	0.0106545	0.0106545	0.0121766	0.00913242	0.0106545	0.0304414	0.0304414	0.0106545	0.0319635	0.0106545	0.0228311	0.0121766	0.0106545	0.0106545	0.0152207	0.0152207	0.00761035	0.00761035	0.0106545	0.00610687	0.0152439	0.00761035	0.00761035	0.0106545	0.00456621	0.0259146
G.mar.63_FR.CONN_TW162	0.0395738	0.0106545	0.0154258	0.00913242	0.0106545	0.0106545	0.00761035	0.00761035	0.00761035	0.00761035	0.00761035	0.00913242	0.00761035	0.00761035	0.0106545	0.0106545	0.0121766	0.0121766	0.0121766	0.00913242	0.0304414	0.0136986	0.0121766	0.0106545	0.0106545	0.0121766	0.00913242	0.0106545	0.0304414	0.0304414	0.0106545	0.0319635	0.0106545	0.0228311	0.0121766	0.0106545	0.0106545	0.0152207	0.0152207	0.00761035	0.00761035	0.0106545	0.00610687	0.0152439	0.00761035	0.00761035	0.0106545	0.00456621	0.0259146
G.mar.02_DE.MGSO_ZFMK100409275	0.0410959	0.0106545	0.0142022	0.0106545	0	0	0.00913242	0.00913242	0.00913242	0.00913242	0.00913242	0.0106545	0.00913242	0.00913242	0	0	0.00152207	0.00152207	0.00152207	0.00152207	0.0304414	0.0121766	0.00152207	0	0	0.00152207	0.00152207	0	0.0304414	0.0304414	0	0.0319635	0	0.0182648	0.00152207	0	0	0.0167428	0.0167428	0.00913242	0.00913242	0	0.00458015	0.00914634	0.00913242	0.00913242	0	0.0121766	0.0228659
G.mar.03_DE.MGSO_ZFMK1634	0.0410959	0.0106545	0.0142022	0.0106545	0	0	0.00913242	0.00913242	0.00913242	0.00913242	0.00913242	0.0106545	0.00913242	0.00913242	0	0	0.00152207	0.00152207	0.00152207	0.00152207	0.0304414	0.0121766	0.00152207	0	0	0.00152207	0.00152207	0	0.0304414	0.0304414	0	0.0319635	0	0.0182648	0.00152207	0	0	0.0167428	0.0167428	0.00913242	0.00913242	0	0.00458015	0.00914634	0.00913242	0.00913242	0	0.0121766	0.0228659
G.mar.12_DE.MGSW_ZFMK18967	0.0410959	0.0106545	0.0142022	0.0106545	0	0	0.00913242	0.00913242	0.00913242	0.00913242	0.00913242	0.0106545	0.00913242	0.00913242	0	0	0.00152207	0.00152207	0.00152207	0.00152207	0.0304414	0.0121766	0.00152207	0	0	0.00152207	0.00152207	0	0.0304414	0.0304414	0	0.0319635	0	0.0182648	0.00152207	0	0	0.0167428	0.0167428	0.00913242	0.00913242	0	0.00458015	0.00914634	0.00913242	0.00913242	0	0.0121766	0.0228659
G.mar.13_DE.MGSW_ZFMK18987	0.0410959	0.0106545	0.0142022	0.0106545	0	0	0.00913242	0.00913242	0.00913242	0.00913242	0.00913242	0.0106545	0.00913242	0.00913242	0	0	0.00152207	0.00152207	0.00152207	0.00152207	0.0304414	0.0121766	0.00152207	0	0	0.00152207	0.00152207	0	0.0304414	0.0304414	0	0.0319635	0	0.0182648	0.00152207	0	0	0.0167428	0.0167428	0.00913242	0.00913242	0	0.00458015	0.00914634	0.00913242	0.00913242	0	0.0121766	0.0228659
G.mar.21_DE.MGSW_ZFMK19045	0.0410959	0.0106545	0.0142022	0.0106545	0	0	0.00913242	0.00913242	0.00913242	0.00913242	0.00913242	0.0106545	0.00913242	0.00913242	0	0	0.00152207	0.00152207	0.00152207	0.00152207	0.0304414	0.0121766	0.00152207	0	0	0.00152207	0.00152207	0	0.0304414	0.0304414	0	0.0319635	0	0.0182648	0.00152207	0	0	0.0167428	0.0167428	0.00913242	0.00913242	0	0.00458015	0.00914634	0.00913242	0.00913242	0	0.0121766	0.0228659
G.mar.22_DE.MGSW_ZFMK19046	0.0410959	0.0106545	0.0142022	0.0106545	0	0	0.00913242	0.00913242	0.00913242	0.00913242	0.00913242	0.0106545	0.00913242	0.00913242	0	0	0.00152207	0.00152207	0.00152207	0.00152207	0.0304414	0.0121766	0.00152207	0	0	0.00152207	0.00152207	0	0.0304414	0.0304414	0	0.0319635	0	0.0182648	0.00152207	0	0	0.0167428	0.0167428	0.00913242	0.00913242	0	0.00458015	0.00914634	0.00913242	0.00913242	0	0.0121766	0.0228659
G.mar.25_DE.MGSW_ZFMK19049	0.0410959	0.0106545	0.0142022	0.0106545	0	0	0.00913242	0.00913242	0.00913242	0.00913242	0.00913242	0.0106545	0.00913242	0.00913242	0	0	0.00152207	0.00152207	0.00152207	0.00152207	0.0304414	0.0121766	0.00152207	0	0	0.00152207	0.00152207	0	0.0304414	0.0304414	0	0.0319635	0	0.0182648	0.00152207	0	0	0.0167428	0.0167428	0.00913242	0.00913242	0	0.00458015	0.00914634	0.00913242	0.00913242	0	0.0121766	0.0228659
G.mar.28_DE.MGSW_ZFMK19057	0.0410959	0.0106545	0.0142022	0.0106545	0	0	0.00913242	0.00913242	0.00913242	0.00913242	0.00913242	0.0106545	0.00913242	0.00913242	0	0	0.00152207	0.00152207	0.00152207	0.00152207	0.0304414	0.0121766	0.00152207	0	0	0.00152207	0.00152207	0	0.0304414	0.0304414	0	0.0319635	0	0.0182648	0.00152207	0	0	0.0167428	0.0167428	0.00913242	0.00913242	0	0.00458015	0.00914634	0.00913242	0.00913242	0	0.0121766	0.0228659
G.mar.30_DE.MGSW_ZFMK19550	0.0410959	0.0106545	0.0142022	0.0106545	0	0	0.00913242	0.00913242	0.00913242	0.00913242	0.00913242	0.0106545	0.00913242	0.00913242	0	0	0.00152207	0.00152207	0.00152207	0.00152207	0.0304414	0.0121766	0.00152207	0	0	0.00152207	0.00152207	0	0.0304414	0.0304414	0	0.0319635	0	0.0182648	0.00152207	0	0	0.0167428	0.0167428	0.00913242	0.00913242	0	0.00458015	0.00914634	0.00913242	0.00913242	0	0.0121766	0.0228659
G.mar.33_DE.MGSW_ZFMK19560	0.0410959	0.0106545	0.0142022	0.0106545	0	0	0.00913242	0.00913242	0.00913242	0.00913242	0.00913242	0.0106545	0.00913242	0.00913242	0	0	0.00152207	0.00152207	0.00152207	0.00152207	0.0304414	0.0121766	0.00152207	0	0	0.00152207	0.00152207	0	0.0304414	0.0304414	0	0.0319635	0	0.0182648	0.00152207	0	0	0.0167428	0.0167428	0.00913242	0.00913242	0	0.00458015	0.00914634	0.00913242	0.00913242	0	0.0121766	0.0228659
G.mar.34_DE.MGSW_ZFMK19561	0.0410959	0.0106545	0.0142022	0.0106545	0	0	0.00913242	0.00913242	0.00913242	0.00913242	0.00913242	0.0106545	0.00913242	0.00913242	0	0	0.00152207	0.00152207	0.00152207	0.00152207	0.0304414	0.0121766	0.00152207	0	0	0.00152207	0.00152207	0	0.0304414	0.0304414	0	0.0319635	0	0.0182648	0.00152207	0	0	0.0167428	0.0167428	0.00913242	0.00913242	0	0.00458015	0.00914634	0.00913242	0.00913242	0	0.0121766	0.0228659
G.mar.39_DE.NDTO_ZFMK100409283	0.0410959	0.0106545	0.0142022	0.0106545	0	0	0.00913242	0.00913242	0.00913242	0.00913242	0.00913242	0.0106545	0.00913242	0.00913242	0	0	0.00152207	0.00152207	0.00152207	0.00152207	0.0304414	0.0121766	0.00152207	0	0	0.00152207	0.00152207	0	0.0304414	0.0304414	0	0.0319635	0	0.0182648	0.00152207	0	0	0.0167428	0.0167428	0.00913242	0.00913242	0	0.00458015	0.00914634	0.00913242	0.00913242	0	0.0121766	0.0228659
G.mar.44_DE.NDTO_ZFMK2553405	0.0410959	0.0106545	0.0142022	0.0106545	0	0	0.00913242	0.00913242	0.00913242	0.00913242	0.00913242	0.0106545	0.00913242	0.00913242	0	0	0.00152207	0.00152207	0.00152207	0.00152207	0.0304414	0.0121766	0.00152207	0	0	0.00152207	0.00152207	0	0.0304414	0.0304414	0	0.0319635	0	0.0182648	0.00152207	0	0	0.0167428	0.0167428	0.00913242	0.00913242	0	0.00458015	0.00914634	0.00913242	0.00913242	0	0.0121766	0.0228659
G.mar.81_FR.ATLN_BOLDECHUB974	0.0410959	0.0106545	0.0142022	0.0106545	0	0	0.00913242	0.00913242	0.00913242	0.00913242	0.00913242	0.0106545	0.00913242	0.00913242	0	0	0.00152207	0.00152207	0.00152207	0.00152207	0.0304414	0.0121766	0.00152207	0	0	0.00152207	0.00152207	0	0.0304414	0.0304414	0	0.0319635	0	0.0182648	0.00152207	0	0	0.0167428	0.0167428	0.00913242	0.00913242	0	0.00458015	0.00914634	0.00913242	0.00913242	0	0.0121766	0.0228659
G.mar.82_FR.ATLN_BOLDECHUB975	0.0410959	0.0106545	0.0142022	0.0106545	0	0	0.00913242	0.00913242	0.00913242	0.00913242	0.00913242	0.0106545	0.00913242	0.00913242	0	0	0.00152207	0.00152207	0.00152207	0.00152207	0.0304414	0.0121766	0.00152207	0	0	0.00152207	0.00152207	0	0.0304414	0.0304414	0	0.0319635	0	0.0182648	0.00152207	0	0	0.0167428	0.0167428	0.00913242	0.00913242	0	0.00458015	0.00914634	0.00913242	0.00913242	0	0.0121766	0.0228659
G.mar.83_FR.ATLN_BOLDECHUB978	0.0410959	0.0106545	0.0142022	0.0106545	0	0	0.00913242	0.00913242	0.00913242	0.00913242	0.00913242	0.0106545	0.00913242	0.00913242	0	0	0.00152207	0.00152207	0.00152207	0.00152207	0.0304414	0.0121766	0.00152207	0	0	0.00152207	0.00152207	0	0.0304414	0.0304414	0	0.0319635	0	0.0182648	0.00152207	0	0	0.0167428	0.0167428	0.00913242	0.00913242	0	0.00458015	0.00914634	0.00913242	0.00913242	0	0.0121766	0.0228659
G.mar.84_FR.ATLN_BOLDECHUB979	0.0410959	0.0106545	0.0142022	0.0106545	0	0	0.00913242	0.00913242	0.00913242	0.00913242	0.00913242	0.0106545	0.00913242	0.00913242	0	0	0.00152207	0.00152207	0.00152207	0.00152207	0.0304414	0.0121766	0.00152207	0	0	0.00152207	0.00152207	0	0.0304414	0.0304414	0	0.0319635	0	0.0182648	0.00152207	0	0	0.0167428	0.0167428	0.00913242	0.00913242	0	0.00458015	0.00914634	0.00913242	0.00913242	0	0.0121766	0.0228659
G.mar.14_DE.MGSW_ZFMK18988	0.042618	0.0106707	0.0154418	0.0121766	0.00152207	0.00152207	0.0106545	0.0106545	0.0106545	0.0106545	0.0106545	0.0121766	0.0106545	0.0106545	0.00152207	0.00152207	0	0.00304414	0.00304414	0.00304414	0.0319635	0.0136986	0	0.00152207	0.00152207	0.00304414	0.00304414	0.00152207	0.0319635	0.0319635	0.00152207	0.0334855	0.00152207	0.0197869	0.00304414	0.00152207	0.00152207	0.0182648	0.0182648	0.0106545	0.0106545	0.00152207	0.00610687	0.0106707	0.0106545	0.0106545	0.00152207	0.0136986	0.0243902
G.mar.20_DE.MGSW_ZFMK19044	0.042618	0.0106707	0.0154418	0.0121766	0.00152207	0.00152207	0.0106545	0.0106545	0.0106545	0.0106545	0.0106545	0.0121766	0.0106545	0.0106545	0.00152207	0.00152207	0	0.00304414	0.00304414	0.00304414	0.0319635	0.0136986	0	0.00152207	0.00152207	0.00304414	0.00304414	0.00152207	0.0319635	0.0319635	0.00152207	0.0334855	0.00152207	0.0197869	0.00304414	0.00152207	0.00152207	0.0182648	0.0182648	0.0106545	0.0106545	0.00152207	0.00610687	0.0106707	0.0106545	0.0106545	0.00152207	0.0136986	0.0243902
G.mar.60_FR.CONN_ZFMK2517315	0.0398773	0.0107362	0.0152118	0.00920245	0.0107362	0.0107362	0.00766871	0.00766871	0.00766871	0.00766871	0.00766871	0.00920245	0.00766871	0.00766871	0.0107362	0.0107362	0.00920245	0.0122699	0.0122699	0.00920245	0.0306748	0.0138037	0.00920245	0.0107362	0.0107362	0.0122699	0.00920245	0.0107362	0.0306748	0.0306748	0.0107362	0.0322086	0.0107362	0.0230061	0.0122699	0.0107362	0.0107362	0.0153374	0.0153374	0.00766871	0.00766871	0.0107362	0.00615385	0.015361	0.00766871	0.00766871	0.0107362	0.00460123	0.0261137
G.mar.45_DE.NDTW_ZFMK100409272	0.0380518	0.0121766	0.0166342	0.0106545	0.0121766	0.0121766	0.00913242	0.00913242	0.00913242	0.00913242	0.00913242	0.0106545	0.00913242	0.00913242	0.0121766	0.0121766	0.0136986	0.0136986	0.0136986	0.0106545	0.0319635	0.0152207	0.0136986	0.0121766	0.0121766	0.0136986	0.0106545	0.0121766	0.0319635	0.0319635	0.0121766	0.0334855	0.0121766	0.0243531	0.0136986	0.0121766	0.0121766	0.0167428	0.0167428	0.00913242	0.00913242	0.0121766	0.00763359	0.0167683	0.00913242	0.00913242	0.0121766	0	0.027439
G.mar.09_DE.MGSO_ZFMK2542471	0.0395738	0.0121766	0.0149555	0.00304414	0.0106545	0.0106545	0.00152207	0.00152207	0.00152207	0.00152207	0.00152207	0	0.00152207	0.00152207	0.0106545	0.0106545	0.0121766	0.0121766	0.0121766	0.00913242	0.0319635	0.0136986	0.0121766	0.0106545	0.0106545	0.0121766	0.0121766	0.0106545	0.0319635	0.0319635	0.0106545	0.0334855	0.0106545	0.0197869	0.0121766	0.0106545	0.0106545	0.0152207	0.0152207	0.00152207	0.00152207	0.0106545	0.00458015	0.0167683	0.00152207	0.00152207	0.0106545	0.0106545	0.027439
G.mar.01_DE.MGSO_GBOL33714	0.0395738	0.0121766	0.0152066	0	0.0106545	0.0106545	0.00152207	0.00152207	0.00152207	0.00152207	0.00152207	0.00304414	0.00152207	0.00152207	0.0106545	0.0106545	0.0121766	0.0121766	0.0121766	0.00913242	0.0319635	0.0136986	0.0121766	0.0106545	0.0106545	0.0121766	0.0121766	0.0106545	0.0319635	0.0319635	0.0106545	0.0334855	0.0106545	0.0197869	0.0121766	0.0106545	0.0106545	0.0152207	0.0152207	0.00152207	0.00152207	0.0106545	0.00458015	0.0167683	0.00152207	0.00152207	0.0106545	0.0106545	0.027439
G.mar.15_DE.MGSW_ZFMK18991	0.042618	0.0121766	0.0156304	0.0121766	0.00152207	0.00152207	0.0106545	0.0106545	0.0106545	0.0106545	0.0106545	0.0121766	0.0106545	0.0106545	0.00152207	0.00152207	0.00304414	0	0.00304414	0.00304414	0.0319635	0.0136986	0.00304414	0.00152207	0.00152207	0	0.00304414	0.00152207	0.0319635	0.0319635	0.00152207	0.0334855	0.00152207	0.0197869	0.00304414	0.00152207	0.00152207	0.0182648	0.0182648	0.0106545	0.0106545	0.00152207	0.00610687	0.0106707	0.0106545	0.0106545	0.00152207	0.0136986	0.0243902
G.mar.23_DE.MGSW_ZFMK19047	0.042618	0.0121766	0.0156304	0.0121766	0.00152207	0.00152207	0.0106545	0.0106545	0.0106545	0.0106545	0.0106545	0.0121766	0.0106545	0.0106545	0.00152207	0.00152207	0.00304414	0	0.00304414	0.00304414	0.0319635	0.0136986	0.00304414	0.00152207	0.00152207	0	0.00304414	0.00152207	0.0319635	0.0319635	0.00152207	0.0334855	0.00152207	0.0197869	0.00304414	0.00152207	0.00152207	0.0182648	0.0182648	0.0106545	0.0106545	0.00152207	0.00610687	0.0106707	0.0106545	0.0106545	0.00152207	0.0136986	0.0243902
G.mar.92_DE.MGSW_GBFJ409909	0.042618	0.0121766	0.0156304	0.0121766	0.00152207	0.00152207	0.0106545	0.0106545	0.0106545	0.0106545	0.0106545	0.0121766	0.0106545	0.0106545	0.00152207	0.00152207	0.00304414	0	0.00304414	0.00304414	0.0319635	0.0136986	0.00304414	0.00152207	0.00152207	0	0.00304414	0.00152207	0.0319635	0.0319635	0.00152207	0.0334855	0.00152207	0.0197869	0.00304414	0.00152207	0.00152207	0.0182648	0.0182648	0.0106545	0.0106545	0.00152207	0.00610687	0.0106707	0.0106545	0.0106545	0.00152207	0.0136986	0.0243902
G.mar.16_DE.MGSW_ZFMK19003	0.042618	0.0121766	0.0156775	0.0121766	0.00152207	0.00152207	0.0106545	0.0106545	0.0106545	0.0106545	0.0106545	0.0121766	0.0106545	0.0106545	0.00152207	0.00152207	0.00304414	0.00304414	0	0.00304414	0.0319635	0.0136986	0.00304414	0.00152207	0.00152207	0.00304414	0.00304414	0.00152207	0.0319635	0.0319635	0.00152207	0.0334855	0.00152207	0.0197869	0.00152207	0.00152207	0.00152207	0.0182648	0.0182648	0.0106545	0.0106545	0.00152207	0.00610687	0.0106707	0.0106545	0.0106545	0.00152207	0.0136986	0.0243902
G.mar.32_DE.MGSW_ZFMK19558	0.042618	0.0121766	0.0156775	0.0121766	0.00152207	0.00152207	0.0106545	0.0106545	0.0106545	0.0106545	0.0106545	0.0121766	0.0106545	0.0106545	0.00152207	0.00152207	0.00304414	0.00304414	0.00152207	0.00304414	0.0319635	0.0136986	0.00304414	0.00152207	0.00152207	0.00304414	0.00304414	0.00152207	0.0319635	0.0319635	0.00152207	0.0334855	0.00152207	0.0197869	0	0.00152207	0.00152207	0.0182648	0.0182648	0.0106545	0.0106545	0.00152207	0.00610687	0.0106707	0.0106545	0.0106545	0.00152207	0.0136986	0.0243902
G.mar.19_DE.MGSW_ZFMK19031	0.0350076	0.0136986	0.0151283	0.0136986	0.0121766	0.0121766	0.0121766	0.0121766	0.0121766	0.0121766	0.0121766	0.0136986	0.0121766	0.0121766	0.0121766	0.0121766	0.0136986	0.0136986	0.0136986	0.0106545	0.0182648	0	0.0136986	0.0121766	0.0121766	0.0136986	0.0106545	0.0121766	0.0182648	0.0182648	0.0121766	0.0197869	0.0121766	0.0121766	0.0136986	0.0121766	0.0121766	0.0136986	0.0136986	0.0121766	0.0121766	0.0121766	0.00916031	0.00914634	0.0121766	0.0121766	0.0121766	0.0152207	0.0137195
G.mar.52_ES.PYRS_ZFMK2517202	0.0395738	0.0136986	0.0161481	0.00913242	0.0136986	0.0136986	0.00761035	0.00761035	0.00761035	0.00761035	0.00761035	0.00913242	0.00761035	0.00761035	0.0136986	0.0136986	0.0152207	0.0152207	0.0152207	0.0121766	0.0289193	0.0136986	0.0152207	0.0136986	0.0136986	0.0152207	0.0121766	0.0136986	0.0289193	0.0289193	0.0136986	0.0304414	0.0136986	0.0228311	0.0152207	0.0136986	0.0136986	0.0152207	0.0152207	0.00761035	0.00761035	0.0136986	0.00610687	0.0182927	0.00761035	0.00761035	0.0136986	0.0106545	0.0243902
G.mar.97_ES.CC_GBJQ350444	0.0380518	0.0152207	0.0164778	0.0106545	0.0152207	0.0152207	0.00913242	0.00913242	0.00913242	0.00913242	0.00913242	0.0106545	0.00913242	0.00913242	0.0152207	0.0152207	0.0167428	0.0167428	0.0167428	0.0136986	0.0304414	0.0121766	0.0167428	0.0152207	0.0152207	0.0167428	0.0136986	0.0152207	0.0304414	0.0304414	0.0152207	0.0319635	0.0152207	0.0243531	0.0167428	0.0152207	0.0152207	0.00761035	0.00761035	0.00913242	0.00913242	0.0152207	0.00763359	0.0198171	0.00913242	0.00913242	0.0152207	0.0121766	0.0259146
G.mar.56_FR.ATLN_TW163	0.0380518	0.0152207	0.0168702	0.0152207	0.0136986	0.0136986	0.0136986	0.0136986	0.0136986	0.0136986	0.0136986	0.0152207	0.0136986	0.0136986	0.0136986	0.0136986	0.0152207	0.0152207	0.0152207	0.0121766	0.0197869	0.0136986	0.0152207	0.0136986	0.0136986	0.0152207	0.0121766	0.0136986	0.0197869	0.0197869	0.0136986	0.021309	0.0136986	0.0197869	0.0152207	0.0136986	0.0136986	0.0152207	0.0152207	0.0136986	0.0136986	0.0136986	0.00763359	0.0213415	0.0136986	0.0136986	0.0136986	0.0152207	0.0152439
G.mar.41_DE.NDTO_ZFMK2538253	0.0411585	0.0152439	0.0174145	0.0167683	0.00914634	0.00914634	0.0152439	0.0152439	0.0152439	0.0152439	0.0152439	0.0167683	0.0152439	0.0152439	0.00914634	0.00914634	0.0106707	0.0106707	0.0106707	0.0106707	0.0213415	0.00914634	0.0106707	0.00914634	0.00914634	0.0106707	0.00914634	0.00914634	0.0213415	0.0213415	0.00914634	0.0228659	0.00914634	0.0106707	0.0106707	0.00914634	0.00914634	0.0213415	0.0213415	0.0152439	0.0152439	0.00914634	0.0122324	0	0.0152439	0.0152439	0.00914634	0.0167683	0.0167939
G.mar.78_FR.PYRN_ZFMK2517211	0.0395738	0.0167428	0.0175607	0.0121766	0.0167428	0.0167428	0.0106545	0.0106545	0.0106545	0.0106545	0.0106545	0.0121766	0.0106545	0.0106545	0.0167428	0.0167428	0.0182648	0.0182648	0.0182648	0.0152207	0.0319635	0.0136986	0.0182648	0.0167428	0.0167428	0.0182648	0.0152207	0.0167428	0.0319635	0.0319635	0.0167428	0.0304414	0.0167428	0.0228311	0.0182648	0.0167428	0.0167428	0.00913242	0.00913242	0.0106545	0.0106545	0.0167428	0.00916031	0.0213415	0.0106545	0.0106545	0.0167428	0.0136986	0.027439
G.mar.51_ES.CC_ZFMK1893	0.0395738	0.0167428	0.0177177	0.0121766	0.0167428	0.0167428	0.0106545	0.0106545	0.0106545	0.0106545	0.0106545	0.0121766	0.0106545	0.0106545	0.0167428	0.0167428	0.0182648	0.0182648	0.0182648	0.0152207	0.0319635	0.0136986	0.0182648	0.0167428	0.0167428	0.0182648	0.0152207	0.0167428	0.0319635	0.0319635	0.0167428	0.0304414	0.0167428	0.0228311	0.0182648	0.0167428	0.0167428	0.00913242	0.00913242	0.0106545	0.0106545	0.0167428	0.00916031	0.0213415	0.0106545	0.0106545	0.0167428	0.0136986	0.027439
G.mar.49_ES.CC_ZFMK1861	0.0395738	0.0167428	0.0180315	0.0121766	0.0167428	0.0167428	0.0106545	0.0106545	0.0106545	0.0106545	0.0106545	0.0121766	0.0106545	0.0106545	0.0167428	0.0167428	0.0182648	0.0182648	0.0182648	0.0152207	0.0319635	0.0136986	0.0182648	0.0167428	0.0167428	0.0182648	0.0152207	0.0167428	0.0319635	0.0319635	0.0167428	0.0334855	0.0167428	0.0258752	0.0182648	0.0167428	0.0167428	0.00913242	0.00913242	0.0106545	0.0106545	0.0167428	0.00916031	0.0213415	0.0106545	0.0106545	0.0167428	0.0136986	0.027439
G.mar.35_DE.MGSW_ZFMK2516208	0.0395738	0.0167428	0.0184241	0.0152207	0.0167428	0.0167428	0.0136986	0.0136986	0.0136986	0.0136986	0.0136986	0.0152207	0.0136986	0.0136986	0.0167428	0.0167428	0.0182648	0.0182648	0.0182648	0.0152207	0.0289193	0.0136986	0.0182648	0.0167428	0.0167428	0.0182648	0.0152207	0.0167428	0.0289193	0.0289193	0.0167428	0.0304414	0.0167428	0.0258752	0.0182648	0.0167428	0.0167428	0	0	0.0136986	0.0136986	0.0167428	0.010687	0.0213415	0.0136986	0.0136986	0.0167428	0.0167428	0.027439
G.mar.36_DE.MGSW_ZFMK2516209	0.0395738	0.0167428	0.0184241	0.0152207	0.0167428	0.0167428	0.0136986	0.0136986	0.0136986	0.0136986	0.0136986	0.0152207	0.0136986	0.0136986	0.0167428	0.0167428	0.0182648	0.0182648	0.0182648	0.0152207	0.0289193	0.0136986	0.0182648	0.0167428	0.0167428	0.0182648	0.0152207	0.0167428	0.0289193	0.0289193	0.0167428	0.0304414	0.0167428	0.0258752	0.0182648	0.0167428	0.0167428	0	0	0.0136986	0.0136986	0.0167428	0.010687	0.0213415	0.0136986	0.0136986	0.0167428	0.0167428	0.027439
G.mar.96_DE.SSL_GBHQ966136	0.0395738	0.0167428	0.0184241	0.0152207	0.0167428	0.0167428	0.0136986	0.0136986	0.0136986	0.0136986	0.0136986	0.0152207	0.0136986	0.0136986	0.0167428	0.0167428	0.0182648	0.0182648	0.0182648	0.0152207	0.0289193	0.0136986	0.0182648	0.0167428	0.0167428	0.0182648	0.0152207	0.0167428	0.0289193	0.0289193	0.0167428	0.0304414	0.0167428	0.0258752	0.0182648	0.0167428	0.0167428	0	0	0.0136986	0.0136986	0.0167428	0.010687	0.0213415	0.0136986	0.0136986	0.0167428	0.0167428	0.027439
G.mar.74_FR.MED_TW165	0.0350076	0.0182648	0.0181572	0.0136986	0.0182648	0.0182648	0.0121766	0.0121766	0.0121766	0.0121766	0.0121766	0.0136986	0.0121766	0.0121766	0.0182648	0.0182648	0.0197869	0.0197869	0.0197869	0.0167428	0.0304414	0.0152207	0.0197869	0.0182648	0.0182648	0.0197869	0.0167428	0.0182648	0.0304414	0.0304414	0.0182648	0.0319635	0.0182648	0.0273973	0.0197869	0.0182648	0.0182648	0.0136986	0.0136986	0.0121766	0.0121766	0.0182648	0.010687	0.0228659	0.0121766	0.0121766	0.0182648	0.0152207	0.0259146
G.mar.73_FR.MED_ZFMKTW102	0.0380518	0.0182648	0.0187063	0.0136986	0.0182648	0.0182648	0.0121766	0.0121766	0.0121766	0.0121766	0.0121766	0.0106545	0.0121766	0.0121766	0.0182648	0.0182648	0.0197869	0.0197869	0.0197869	0.0167428	0.0273973	0.0121766	0.0197869	0.0182648	0.0182648	0.0197869	0.0167428	0.0182648	0.0273973	0.0273973	0.0182648	0.0289193	0.0182648	0.0243531	0.0197869	0.0182648	0.0182648	0.0136986	0.0136986	0.0121766	0.0121766	0.0182648	0.010687	0.0198171	0.0121766	0.0121766	0.0182648	0.0121766	0.0259146
G.mar.31_DE.MGSW_ZFMK19555	0.0395738	0.0182648	0.0212646	0.0197869	0.0182648	0.0182648	0.0182648	0.0182648	0.0182648	0.0182648	0.0182648	0.0197869	0.0182648	0.0182648	0.0182648	0.0182648	0.0197869	0.0197869	0.0197869	0.0167428	0.0182648	0.0121766	0.0197869	0.0182648	0.0182648	0.0197869	0.0197869	0.0182648	0.0182648	0.0182648	0.0182648	0.0167428	0.0182648	0	0.0197869	0.0182648	0.0182648	0.0258752	0.0258752	0.0182648	0.0182648	0.0182648	0.0167939	0.0106707	0.0182648	0.0182648	0.0182648	0.0243531	0.0137195
G.mar.50_ES.CC_ZFMK1863	0.0410959	0.0182648	0.0188633	0.0136986	0.0182648	0.0182648	0.0121766	0.0121766	0.0121766	0.0121766	0.0121766	0.0136986	0.0121766	0.0121766	0.0182648	0.0182648	0.0197869	0.0197869	0.0197869	0.0167428	0.0304414	0.0121766	0.0197869	0.0182648	0.0182648	0.0197869	0.0167428	0.0182648	0.0304414	0.0304414	0.0182648	0.0319635	0.0182648	0.0243531	0.0197869	0.0182648	0.0182648	0.0106545	0.0106545	0.0121766	0.0121766	0.0182648	0.010687	0.0198171	0.0121766	0.0121766	0.0182648	0.0152207	0.0259146
G.mar.57_FR.ATLN_TW164	0.0365297	0.0197869	0.0196481	0.0152207	0.0197869	0.0197869	0.0136986	0.0136986	0.0136986	0.0136986	0.0136986	0.0152207	0.0136986	0.0136986	0.0197869	0.0197869	0.021309	0.021309	0.021309	0.0182648	0.0319635	0.0167428	0.021309	0.0197869	0.0197869	0.021309	0.0182648	0.0197869	0.0319635	0.0319635	0.0197869	0.0334855	0.0197869	0.0289193	0.021309	0.0197869	0.0197869	0.0152207	0.0152207	0.0136986	0.0136986	0.0197869	0.0122137	0.0243902	0.0136986	0.0136986	0.0197869	0.0167428	0.027439
G.mar.72_FR.MED_ZFMK2517216	0.0365297	0.0197869	0.0200406	0.0182648	0.0197869	0.0197869	0.0167428	0.0167428	0.0167428	0.0167428	0.0167428	0.0182648	0.0167428	0.0167428	0.0197869	0.0197869	0.021309	0.021309	0.021309	0.0182648	0.0289193	0.0136986	0.021309	0.0197869	0.0197869	0.021309	0.0182648	0.0197869	0.0289193	0.0289193	0.0197869	0.0304414	0.0197869	0.0258752	0.021309	0.0197869	0.0197869	0.0152207	0.0152207	0.0167428	0.0167428	0.0197869	0.0137405	0.0213415	0.0167428	0.0167428	0.0197869	0.0197869	0.0243902
G.mar.69_FR.MED_ZFMK2517213	0.0380518	0.021309	0.0203543	0.0167428	0.021309	0.021309	0.0152207	0.0152207	0.0152207	0.0152207	0.0152207	0.0167428	0.0152207	0.0152207	0.021309	0.021309	0.0228311	0.0228311	0.0228311	0.0197869	0.0304414	0.0152207	0.0228311	0.021309	0.021309	0.0228311	0.0197869	0.021309	0.0304414	0.0304414	0.021309	0.0319635	0.021309	0.0273973	0.0228311	0.021309	0.021309	0.0167428	0.0167428	0.0152207	0.0152207	0.021309	0.0137405	0.0228659	0.0152207	0.0152207	0.021309	0.0182648	0.0259146
G.mar.75_FR.MED_TW166	0.0380518	0.021309	0.0203543	0.0167428	0.021309	0.021309	0.0152207	0.0152207	0.0152207	0.0152207	0.0152207	0.0167428	0.0152207	0.0152207	0.021309	0.021309	0.0228311	0.0228311	0.0228311	0.0197869	0.0304414	0.0152207	0.0228311	0.021309	0.021309	0.0228311	0.0197869	0.021309	0.0304414	0.0304414	0.021309	0.0319635	0.021309	0.0273973	0.0228311	0.021309	0.021309	0.0167428	0.0167428	0.0152207	0.0152207	0.021309	0.0137405	0.0228659	0.0152207	0.0152207	0.021309	0.0182648	0.0259146
G.mar.70_FR.MED_ZFMK2517214	0.0395738	0.0228311	0.0218452	0.0182648	0.0228311	0.0228311	0.0167428	0.0167428	0.0167428	0.0167428	0.0167428	0.0182648	0.0167428	0.0167428	0.0228311	0.0228311	0.0243531	0.0243531	0.0243531	0.021309	0.0319635	0.0167428	0.0243531	0.0228311	0.0228311	0.0243531	0.021309	0.0228311	0.0319635	0.0319635	0.0228311	0.0334855	0.0228311	0.0289193	0.0243531	0.0228311	0.0228311	0.0182648	0.0182648	0.0167428	0.0167428	0.0228311	0.0152672	0.0243902	0.0167428	0.0167428	0.0228311	0.0197869	0.027439
G.mar.46_DE.NDTW_ZFMK19472	0.0426829	0.0243902	0.0227745	0.027439	0.0228659	0.0228659	0.0259146	0.0259146	0.0259146	0.0259146	0.0259146	0.027439	0.0259146	0.0259146	0.0228659	0.0228659	0.0243902	0.0243902	0.0243902	0.0213415	0.00609756	0.0137195	0.0243902	0.0228659	0.0228659	0.0243902	0.0213415	0.0228659	0.00609756	0.00609756	0.0228659	0.00762195	0.0228659	0.0137195	0.0243902	0.0228659	0.0228659	0.027439	0.027439	0.0259146	0.0259146	0.0228659	0.0198777	0.0167939	0.0259146	0.0259146	0.0228659	0.027439	0
G.mar.64_FR.CONS_ZFMK2517209	0.0456621	0.0304414	0.0278875	0.0319635	0.0304414	0.0304414	0.0304414	0.0304414	0.0304414	0.0304414	0.0304414	0.0319635	0.0304414	0.0304414	0.0304414	0.0304414	0.0319635	0.0319635	0.0319635	0.0289193	0.0106545	0.0182648	0.0319635	0.0304414	0.0304414	0.0319635	0.0289193	0.0304414	0.0106545	0.0106545	0.0304414	0.0121766	0.0304414	0.0197869	0.0319635	0.0304414	0.0304414	0.0319635	0.0319635	0.0304414	0.0304414	0.0304414	0.0274809	0.0228659	0.0304414	0.0304414	0.0304414	0.0289193	0.0106707
G.mar.18_DE.MGSW_ZFMK19029	0.0471842	0.0304414	0.0266007	0.0319635	0.0304414	0.0304414	0.0304414	0.0304414	0.0304414	0.0304414	0.0304414	0.0319635	0.0304414	0.0304414	0.0304414	0.0304414	0.0319635	0.0319635	0.0319635	0.0289193	0	0.0182648	0.0319635	0.0304414	0.0304414	0.0319635	0.0289193	0.0304414	0	0	0.0304414	0.00152207	0.0304414	0.0182648	0.0319635	0.0304414	0.0304414	0.0289193	0.0289193	0.0304414	0.0304414	0.0304414	0.0274809	0.0213415	0.0304414	0.0304414	0.0304414	0.0319635	0.00609756
G.mar.26_DE.MGSW_ZFMK19051	0.0471842	0.0304414	0.0266007	0.0319635	0.0304414	0.0304414	0.0304414	0.0304414	0.0304414	0.0304414	0.0304414	0.0319635	0.0304414	0.0304414	0.0304414	0.0304414	0.0319635	0.0319635	0.0319635	0.0289193	0	0.0182648	0.0319635	0.0304414	0.0304414	0.0319635	0.0289193	0.0304414	0	0	0.0304414	0.00152207	0.0304414	0.0182648	0.0319635	0.0304414	0.0304414	0.0289193	0.0289193	0.0304414	0.0304414	0.0304414	0.0274809	0.0213415	0.0304414	0.0304414	0.0304414	0.0319635	0.00609756
G.mar.27_DE.MGSW_ZFMK19054	0.0471842	0.0304414	0.0266007	0.0319635	0.0304414	0.0304414	0.0304414	0.0304414	0.0304414	0.0304414	0.0304414	0.0319635	0.0304414	0.0304414	0.0304414	0.0304414	0.0319635	0.0319635	0.0319635	0.0289193	0	0.0182648	0.0319635	0.0304414	0.0304414	0.0319635	0.0289193	0.0304414	0	0	0.0304414	0.00152207	0.0304414	0.0182648	0.0319635	0.0304414	0.0304414	0.0289193	0.0289193	0.0304414	0.0304414	0.0304414	0.0274809	0.0213415	0.0304414	0.0304414	0.0304414	0.0319635	0.00609756
G.mar.80_GB.EM_ZFMK19038	0.0471842	0.0304414	0.0266007	0.0319635	0.0304414	0.0304414	0.0304414	0.0304414	0.0304414	0.0304414	0.0304414	0.0319635	0.0304414	0.0304414	0.0304414	0.0304414	0.0319635	0.0319635	0.0319635	0.0289193	0	0.0182648	0.0319635	0.0304414	0.0304414	0.0319635	0.0289193	0.0304414	0	0	0.0304414	0.00152207	0.0304414	0.0182648	0.0319635	0.0304414	0.0304414	0.0289193	0.0289193	0.0304414	0.0304414	0.0304414	0.0274809	0.0213415	0.0304414	0.0304414	0.0304414	0.0319635	0.00609756
G.mar.87_FR.ATLN_BOLDGENHP022	0.0471842	0.0304414	0.0266007	0.0319635	0.0304414	0.0304414	0.0304414	0.0304414	0.0304414	0.0304414	0.0304414	0.0319635	0.0304414	0.0304414	0.0304414	0.0304414	0.0319635	0.0319635	0.0319635	0.0289193	0	0.0182648	0.0319635	0.0304414	0.0304414	0.0319635	0.0289193	0.0304414	0	0	0.0304414	0.00152207	0.0304414	0.0182648	0.0319635	0.0304414	0.0304414	0.0289193	0.0289193	0.0304414	0.0304414	0.0304414	0.0274809	0.0213415	0.0304414	0.0304414	0.0304414	0.0319635	0.00609756
G.mar.88_FR.ATLN_BOLDGENHP023	0.0471842	0.0304414	0.0266007	0.0319635	0.0304414	0.0304414	0.0304414	0.0304414	0.0304414	0.0304414	0.0304414	0.0319635	0.0304414	0.0304414	0.0304414	0.0304414	0.0319635	0.0319635	0.0319635	0.0289193	0	0.0182648	0.0319635	0.0304414	0.0304414	0.0319635	0.0289193	0.0304414	0	0	0.0304414	0.00152207	0.0304414	0.0182648	0.0319635	0.0304414	0.0304414	0.0289193	0.0289193	0.0304414	0.0304414	0.0304414	0.0274809	0.0213415	0.0304414	0.0304414	0.0304414	0.0319635	0.00609756
G.mar.89_FR.ATLN_BOLDGENHP024	0.0471842	0.0304414	0.0266007	0.0319635	0.0304414	0.0304414	0.0304414	0.0304414	0.0304414	0.0304414	0.0304414	0.0319635	0.0304414	0.0304414	0.0304414	0.0304414	0.0319635	0.0319635	0.0319635	0.0289193	0	0.0182648	0.0319635	0.0304414	0.0304414	0.0319635	0.0289193	0.0304414	0	0	0.0304414	0.00152207	0.0304414	0.0182648	0.0319635	0.0304414	0.0304414	0.0289193	0.0289193	0.0304414	0.0304414	0.0304414	0.0274809	0.0213415	0.0304414	0.0304414	0.0304414	0.0319635	0.00609756
G.mar.90_FR.ATLN_BOLDGENHP025	0.0471842	0.0304414	0.0266007	0.0319635	0.0304414	0.0304414	0.0304414	0.0304414	0.0304414	0.0304414	0.0304414	0.0319635	0.0304414	0.0304414	0.0304414	0.0304414	0.0319635	0.0319635	0.0319635	0.0289193	0	0.0182648	0.0319635	0.0304414	0.0304414	0.0319635	0.0289193	0.0304414	0	0	0.0304414	0.00152207	0.0304414	0.0182648	0.0319635	0.0304414	0.0304414	0.0289193	0.0289193	0.0304414	0.0304414	0.0304414	0.0274809	0.0213415	0.0304414	0.0304414	0.0304414	0.0319635	0.00609756
G.mar.91_FR.ATLN_BOLDGENHP317	0.0471842	0.0304414	0.0266007	0.0319635	0.0304414	0.0304414	0.0304414	0.0304414	0.0304414	0.0304414	0.0304414	0.0319635	0.0304414	0.0304414	0.0304414	0.0304414	0.0319635	0.0319635	0.0319635	0.0289193	0	0.0182648	0.0319635	0.0304414	0.0304414	0.0319635	0.0289193	0.0304414	0	0	0.0304414	0.00152207	0.0304414	0.0182648	0.0319635	0.0304414	0.0304414	0.0289193	0.0289193	0.0304414	0.0304414	0.0304414	0.0274809	0.0213415	0.0304414	0.0304414	0.0304414	0.0319635	0.00609756
G.mar.94_DE.MGSW_GBHM888108	0.0471842	0.0304414	0.0266007	0.0319635	0.0304414	0.0304414	0.0304414	0.0304414	0.0304414	0.0304414	0.0304414	0.0319635	0.0304414	0.0304414	0.0304414	0.0304414	0.0319635	0.0319635	0.0319635	0.0289193	0	0.0182648	0.0319635	0.0304414	0.0304414	0.0319635	0.0289193	0.0304414	0	0	0.0304414	0.00152207	0.0304414	0.0182648	0.0319635	0.0304414	0.0304414	0.0289193	0.0289193	0.0304414	0.0304414	0.0304414	0.0274809	0.0213415	0.0304414	0.0304414	0.0304414	0.0319635	0.00609756
G.mar.29_DE.MGSW_ZFMK19539	0.0456621	0.0319635	0.0278405	0.0334855	0.0319635	0.0319635	0.0319635	0.0319635	0.0319635	0.0319635	0.0319635	0.0334855	0.0319635	0.0319635	0.0319635	0.0319635	0.0334855	0.0334855	0.0334855	0.0304414	0.00152207	0.0197869	0.0334855	0.0319635	0.0319635	0.0334855	0.0304414	0.0319635	0.00152207	0.00152207	0.0319635	0	0.0319635	0.0167428	0.0334855	0.0319635	0.0319635	0.0304414	0.0304414	0.0319635	0.0319635	0.0319635	0.0290076	0.0228659	0.0319635	0.0319635	0.0319635	0.0334855	0.00762195
G.mar.85_FR.ATLN_BOLDGENHP020	0.0487062	0.0319635	0.0280916	0.0334855	0.0319635	0.0319635	0.0319635	0.0319635	0.0319635	0.0319635	0.0319635	0.0334855	0.0319635	0.0319635	0.0319635	0.0319635	0.0334855	0.0334855	0.0334855	0.0304414	0.00152207	0.0197869	0.0334855	0.0319635	0.0319635	0.0334855	0.0304414	0.0319635	0.00152207	0.00152207	0.0319635	0.00304414	0.0319635	0.0197869	0.0334855	0.0319635	0.0319635	0.0304414	0.0304414	0.0319635	0.0319635	0.0319635	0.0290076	0.0228659	0.0319635	0.0319635	0.0319635	0.0334855	0.00762195
G.mar.86_FR.ATLN_BOLDGENHP021	0.0487062	0.0319635	0.0280916	0.0334855	0.0319635	0.0319635	0.0319635	0.0319635	0.0319635	0.0319635	0.0319635	0.0334855	0.0319635	0.0319635	0.0319635	0.0319635	0.0334855	0.0334855	0.0334855	0.0304414	0.00152207	0.0197869	0.0334855	0.0319635	0.0319635	0.0334855	0.0304414	0.0319635	0.00152207	0.00152207	0.0319635	0.00304414	0.0319635	0.0197869	0.0334855	0.0319635	0.0319635	0.0304414	0.0304414	0.0319635	0.0319635	0.0319635	0.0290076	0.0228659	0.0319635	0.0319635	0.0319635	0.0334855	0.00762195
G.mar.68_FR.MED_ZFMK2516203	0.0471842	0.0334855	0.0341647	0.0334855	0.0350076	0.0350076	0.0319635	0.0319635	0.0319635	0.0319635	0.0319635	0.0304414	0.0319635	0.0319635	0.0350076	0.0350076	0.0334855	0.0365297	0.0365297	0.0334855	0.0456621	0.0319635	0.0334855	0.0350076	0.0350076	0.0365297	0.0334855	0.0350076	0.0456621	0.0456621	0.0350076	0.04414	0.0350076	0.0350076	0.0365297	0.0350076	0.0350076	0.0304414	0.0304414	0.0319635	0.0319635	0.0350076	0.0290076	0.0381098	0.0319635	0.0319635	0.0350076	0.0350076	0.0411585
G.mar.65_FR.MED_ZFMK18977	0.0456621	0.0350076	0.0342433	0.0350076	0.0365297	0.0365297	0.0334855	0.0334855	0.0334855	0.0334855	0.0334855	0.0319635	0.0334855	0.0334855	0.0365297	0.0365297	0.0350076	0.0380518	0.0380518	0.0350076	0.04414	0.0304414	0.0350076	0.0365297	0.0365297	0.0380518	0.0350076	0.0365297	0.04414	0.04414	0.0365297	0.042618	0.0365297	0.0365297	0.0380518	0.0365297	0.0365297	0.0289193	0.0289193	0.0334855	0.0334855	0.0365297	0.0305344	0.0396341	0.0334855	0.0334855	0.0365297	0.0334855	0.0396341
G.mar.66_FR.MED_ZFMK19021	0.0456621	0.0350076	0.0342433	0.0350076	0.0365297	0.0365297	0.0334855	0.0334855	0.0334855	0.0334855	0.0334855	0.0319635	0.0334855	0.0334855	0.0365297	0.0365297	0.0350076	0.0380518	0.0380518	0.0350076	0.04414	0.0304414	0.0350076	0.0365297	0.0365297	0.0380518	0.0350076	0.0365297	0.04414	0.04414	0.0365297	0.042618	0.0365297	0.0365297	0.0380518	0.0365297	0.0365297	0.0289193	0.0289193	0.0334855	0.0334855	0.0365297	0.0305344	0.0396341	0.0334855	0.0334855	0.0365297	0.0334855	0.0396341
G.mar.67_FR.MED_ZFMK19037	0.0456621	0.0350076	0.0342433	0.0350076	0.0365297	0.0365297	0.0334855	0.0334855	0.0334855	0.0334855	0.0334855	0.0319635	0.0334855	0.0334855	0.0365297	0.0365297	0.0350076	0.0380518	0.0380518	0.0350076	0.04414	0.0304414	0.0350076	0.0365297	0.0365297	0.0380518	0.0350076	0.0365297	0.04414	0.04414	0.0365297	0.042618	0.0365297	0.0365297	0.0380518	0.0365297	0.0365297	0.0289193	0.0289193	0.0334855	0.0334855	0.0365297	0.0305344	0.0396341	0.0334855	0.0334855	0.0365297	0.0334855	0.0396341
G.mar.77_FR.PYRN_ZFMK2517210	0.0456621	0.0380518	0.0375075	0.0380518	0.0395738	0.0395738	0.0365297	0.0365297	0.0365297	0.0365297	0.0365297	0.0350076	0.0365297	0.0365297	0.0395738	0.0395738	0.0380518	0.0410959	0.0410959	0.0380518	0.042618	0.0334855	0.0380518	0.0395738	0.0395738	0.0410959	0.0380518	0.0395738	0.042618	0.042618	0.0395738	0.04414	0.0395738	0.0395738	0.0410959	0.0395738	0.0395738	0.0380518	0.0380518	0.0365297	0.0365297	0.0395738	0.0335878	0.0365854	0.0365297	0.0365297	0.0395738	0.0365297	0.0381098
G.mar.79_FR.PYRN_ZFMK2517212	0.0487062	0.0380518	0.0371782	0.0380518	0.0395738	0.0395738	0.0365297	0.0365297	0.0365297	0.0365297	0.0365297	0.0350076	0.0365297	0.0365297	0.0395738	0.0395738	0.0410959	0.0410959	0.0410959	0.0380518	0.0395738	0.0334855	0.0410959	0.0395738	0.0395738	0.0410959	0.0380518	0.0395738	0.0395738	0.0395738	0.0395738	0.0410959	0.0395738	0.0365297	0.0410959	0.0395738	0.0395738	0.0380518	0.0380518	0.0365297	0.0365297	0.0395738	0.0335878	0.0365854	0.0365297	0.0365297	0.0395738	0.0365297	0.035061
G.mar.76_FR.PYRN_ZFMK2517199	0.0502283	0.0395738	0.0386691	0.0395738	0.0410959	0.0410959	0.0380518	0.0380518	0.0380518	0.0380518	0.0380518	0.0365297	0.0380518	0.0380518	0.0410959	0.0410959	0.042618	0.042618	0.042618	0.0395738	0.0410959	0.0350076	0.042618	0.0410959	0.0410959	0.042618	0.0395738	0.0410959	0.0410959	0.0410959	0.0410959	0.042618	0.0410959	0.0380518	0.042618	0.0410959	0.0410959	0.0395738	0.0395738	0.0380518	0.0380518	0.0410959	0.0351145	0.0381098	0.0380518	0.0380518	0.0410959	0.0380518	0.0365854
G.mar.71_FR.MED_ZFMK2517215	0.0502283	0.0395738	0.0387474	0.0395738	0.0410959	0.0410959	0.0380518	0.0380518	0.0380518	0.0380518	0.0380518	0.0395738	0.0380518	0.0380518	0.0410959	0.0410959	0.0395738	0.042618	0.042618	0.0395738	0.0471842	0.0319635	0.0395738	0.0410959	0.0410959	0.042618	0.0395738	0.0410959	0.0471842	0.0471842	0.0410959	0.0456621	0.0410959	0.0380518	0.042618	0.0410959	0.0410959	0.0334855	0.0334855	0.0380518	0.0380518	0.0410959	0.0351145	0.0411585	0.0380518	0.0380518	0.0410959	0.0380518	0.0426829
[truncated: 51 more columns]
