# Supplementary material for: Intraspecific variation and phylogeography of the millipede model organism, the Black Pill Millipede Glomerismarginata (Villers, 1789) (Diplopoda, Glomerida, Glomeridae)
Source: Zookeys. 2018 Mar 7;741:93–131. doi: 10.3897/zookeys.741.21917 (PMC5904428; doi:10.3897/zookeys.741.21917)
Supplement: Supplementary material 4 [file zookeys-741-093-s004.nex]

#NEXUS
Begin Data;
Dimensions ntax=47 nchar=79;
Format datatype=DNA missing=N gap=-;
Matrix
DE.MGSO(01)	ACATCGTGATCGCATGGTAACATAGGCTTTTTACTCCCGTCTTTACTGTACCTCGCAATATATAATCATGTTGGCTTAA
HapT-II	GTATCGTGATCGCATGATAACATAGGCTTTTTACTCCTGTCTTTACTGTACCTCGCGATATATAGTCATGCTGGCTTAA
HapT-I	ACATCGTGATCGCATGGTAACATAGGCTTTTTACTCCCGTCTTTACTGTACCTCGCAATATATAGTCATGTTGGCTTAA
DE.MGSO(04)	ACATCGTGATCGTATGGTAACATAGGCTTTTTACTCCCGTCTTTACTGTACCTCGCAATATATAGTCATGTTGGCTTAA
DE.MGSW(05)	GTATCGTGATCGCATGACAACATAGGCTTTTTACTCCTGTCTTTACTGTACCTCGCGATATATAGTCATGCTGGCTTAA
DE.MGSW(06)	GTATCGCGATCGCATGATAACATAGGCTTTTTACTCCTGTCTTTACTGTACCTCGCGATATATAGTCATGCTGGCTTAA
DE.MGSW(07)	GTATCGTGATCGCATGATAACATAGGCTTTTTACTCCTGTCTTTACTGTACCTCGCGATATCTAGTCATGCTGGCTTAA
DE.MGSW(08)	GCATCGTGATCGCATGATAACATAGGCTTTTTACTCCTGTCTTTACTGTACCTCGCGATATATAGTCATGCTGGCTTAA
HapT-III	ACGTCGTGATTGCACGATAGTGTAGCCTTTCTGTTCCTATCTTTATTGTATCTCGCGACATATAGTCGTTTCGGCTTAA
DE.MGSW(10)	ACATCGTGATCGCATGATAATGTAGGCTTTTTGCTCCTGTCTTTATTGTATCTCGCGATATATAGTCATGTTGGCTTAA
DE.MGSW(11)	GTATCGTGATCGCATGATAACATAGGCTTTTTGCTCCTGTCTTTACTGTACCTCGCGATATATAGTCATGCTGGCTTAA
DE.MGSW(12)	ACGTCGTGATTGCACGATAGTGTAGCCTTTCTGTTCCTATTTTTATTGTATCTCGCGACATATAGTCGTTTCGGCTTAA
DE.MGSW(13)	ACGTCGTGATCGCATGATAATGTAGCCTTTTTACTCCTGTTTTTACTGTATCCCGCGATATATAGTCGTGTCGGCTTAA
DE.MGSW(14)	GTATCGTGATCGCATGATAACATAGGCTTTTTACTCCTGTCTTTACTGTACCTCGCGATATGTAGTCATGCTGGCTTAA
DE.MGSW+SSL(15)	ACATCGTGATCGCATGGTAGCATAAGCTTTTTGCTCTTGTCTTTATTGTACCTTGCGATATATAGTCATGTTGGCCTAA
DE.NDTO(16)	GCATCGTGATCGCATGGTAACATAGGCTTTTT?CTCC?GTCTTTACTGTACCTCGCGATATATAGTCATGTTGGCTTAA
DE.NDTO(17)	ATGTCGTGATCGCATGATAAT?TAGCCTTTTTCCTCCTGTCTTTACTGTATCTCGCGATATATAGTCATGCTGGCTTAA
DE.NDTW(18)	ACATCGTGATCGCATAGTAACATAGGCTTTTTGCTCCCGTCTTTACTGTACCTCGCGATATATAGTCATACTGGTTTAA
DE.NDTW(19)	GCGTCGTGATTGCA?GATAATGTAGCCTTTTTGTTCCTATCTTTATTGTATCTCGCGATATATAGTCGTTTCGGCTTAA
ES.CC(20)	ACATCGTGATCGCATGGTAACATAAGCTTTTTGCCCCCGTCTTTATTGTGCCTCGCGATATATAGTCATGTTGGCCTAA
ES.CC(21)	ACATCGTGACCGCATGGTAACATAAGCTTTTTGCTCCCGTCTTTGTTGTATCTCGCGATATATAGTCATGTTGGCCTAA
ES.CC(22)	ACATCGTGATCGCATGGTAACATAAGCTTTTTGCTCCCGTTTTTGTTGTACCTCGCGATATATAGTCATGTTGGCCTAA
ES.PYRS(23)	ACATCGTGATCGCATGGTAACATAGGCTCTTTGTTCCCGTCTTTACTGTACCTCGCGATGTATAGTCATGTTGGCTTAA
FR.ATLN(24)	GCATCGTGATCGCATGGTAACATAGGCTTTTTGCTCCTGTCCTTACTGTACCTCGCGATATATAGTCAGGCTGGCTTAA
FR.ATLN(25)	GCATCGTGATCGCATGGTAACATAGGCTTTTTGCTCCTGTCTTTATTGTACCTCGCGACATATAGTCGTTTCGGCTTAA
FR.ATLN(26)	ACATCGTGATCGCATGGTCACATAGGCTTTTTGTTCCCGTCTTTATTGCACCTCGCGATATATGGTCATGTTGGCCCAA
HapT-IV	ACATCGTGATCGCATGGTAACATAGGCTTTTTGCTCCCGTCTTTACTGTACCTCGCGATATATAGTCATACTGGCTTAA
FR.CONN(28)	ACATCGTGATCGCATGGCAACATAGGCTTTTTGCTCCCGTCTTTACTGTACCTCGCGATATATAGTCATACTGGCTTA?
FR.CONN(29)	ACATCGTGATCGCATGGTAACATAGGCTTTTTGCTCCCGTCTTTACTGTACCTCGCGATATATAGTCATACTGGCCTAA
FR.CONN(30)	ACATCGTGATCGCCTGGTAACATAGGCTTTTTGCTCCCGTCTTTACTGTACCTCGCGATATATAGTCATACTGGCTTAA
FR.CONS(31)	ACGTCGTGATTGCACGATAATGTAGTCTTTCTGTTCCTGTCTTTATTATATCTCGCGATGTATAGTCGTTTCGGTTTAA
FR.MED(32)	ACACTGTGATAGTATGGCGACGTAGGCCTTTTGCTCTTGATCTTATTGCACCTCGCGATATATAGTCGTGTTGGTCTGG
FR.MED(33)	ACATTGTGATAATATGGCGACGTAGGCCCTTTGCTCTTGATCTTACTGCACCTCGCGATATATAGTCGTGTTGGCCTGG
FR.MED(34)	ACATCGTGATCGCATGGTCATATAGGCTTTTTGTTCCCGTCTTTATTGCACCTCGCGATATATGGTCATGTTAGCCTAA
FR.MED(35)	ACATCGTGATCGCATGGTCATATAGGCTTTTCGTTCCCGTCTTTATTGCACCTCGCGATATATGGTCATGTTAGCCTAA
FR.MED(36)	ACATTGTAGTCGCATGGCAATGTAGGTCTTTTGCTCTTGTTCTTATTGCACCTCGCGATAGAGGGCCGTGTTGGTCTGG
FR.MED(37)	ACATCGTGATCGCATGGTCATATAGGCTTTTTGTTCCTGTCTTTATTGCACCTCGCGATATATGGTCATGTTAGCCTAA
FR.MED(38)	ACATCGTGATCGTATGGTAGCATAGGCTTTTTGCTCCCGTCTTTATTGTATCTCGCGATATATAGTCATGTTGTTTTAA
FR.MED(39)	ACATCGTGATCGCATGGTCACATAGGCTTTTTGTTCCCGTCTTTATTGCACCTCGCGATATATGGTCATGTTGGCCTAA
FR.PYRN(40)	ACGTCGTGATCGTATGGTAACGCGGCCTCCTTGTTCCTGTCCACATCGCACTTCACGGTATAAAGTTATGTCGGTTTAA
FR.PYRN(41)	ACGTCGTGATCGTATGGCAACGCGGCCTCCTTGTTCCTGTCCCCATCGCACCTCACGGTATAAAGTTATGTTGGTTTAA
FR.PYRN(42)	ACATCGTGATCGCATGGTGACATAAGCTTTTTGCTCCCGTTTTTATTGTACCTCGCGATATATAGTCATGTTGGCCTAA
FR.PYRN(43)	ACGTCGTGATCGTATGGTAACGCGGCCTCCTTGTTCCTGTCCACATCGCACCTCACGGTATAAAGTTATGTCGGTTTAA
FR.ATLN(44)	ACGTCATGATTGCACGATAGTGTAGCCTTTCTGTTCCTATCTTTATTGTATCTCGCGACATATAGTCGTTTCGGCTTAA
FR.ATLN(45)	ACGTCGTGATTGCACGATAGTGTAGCCTTTCTGTTTCTATCTTTATTGTATCTCGCGACATATAGTCGTTTCGGCTTAA
DE.MGSW(46)	ACATCGTGATCGCATGGTAACATAGGCTTTTTGCTCCCGTCTTTACTGTACCTCGTGATATATAGTCATACTGGCTTAA
ES.CC(47)	ACATCGTGATCGCATGGTAACATAAGCTTTTTGCTCCCGTCTTTGTTGTACCTCGCGATATATAGTCATGTTGGCCTAA
;
End;
Begin Traits;
Dimensions NTraits=14;
Format labels=yes missing=? separator=Comma;
TraitLabels DE.MGSO DE.MGSW DE.NDTO DE.NDTW DE.SSL ES.CC ES.PYRS FR.ALP FR.ATLN FR.CONN FR.CONS FR.MED FR.PYRN GB.EM;
Matrix
DE.MGSO(01) 1,0,0,0,0,0,0,0,0,0,0,0,0,0
HapT-II 2,9,2,0,0,0,0,0,4,0,0,0,0,0
HapT-I 7,2,2,0,2,0,0,2,0,0,0,0,0,0
DE.MGSO(04) 1,0,0,0,0,0,0,0,0,0,0,0,0,0
DE.MGSW(05) 0,2,0,0,0,0,0,0,0,0,0,0,0,0
DE.MGSW(06) 0,3,0,0,0,0,0,0,0,0,0,0,0,0
DE.MGSW(07) 0,1,0,0,0,0,0,0,0,0,0,0,0,0
DE.MGSW(08) 0,1,0,0,0,0,0,0,0,0,0,0,0,0
HapT-III 0,4,0,0,0,0,0,0,5,0,0,0,0,1
DE.MGSW(10) 0,1,0,0,0,0,0,0,0,0,0,0,0,0
DE.MGSW(11) 0,1,0,0,0,0,0,0,0,0,0,0,0,0
DE.MGSW(12) 0,1,0,0,0,0,0,0,0,0,0,0,0,0
DE.MGSW(13) 0,1,0,0,0,0,0,0,0,0,0,0,0,0
DE.MGSW(14) 0,1,0,0,0,0,0,0,0,0,0,0,0,0
DE.MGSW+SSL(15) 0,2,0,0,1,0,0,0,0,0,0,0,0,0
DE.NDTO(16) 0,0,1,0,0,0,0,0,0,0,0,0,0,0
DE.NDTO(17) 0,0,1,0,0,0,0,0,0,0,0,0,0,0
DE.NDTW(18) 0,0,0,1,0,0,0,0,0,0,0,0,0,0
DE.NDTW(19) 0,0,0,1,0,0,0,0,0,0,0,0,0,0
ES.CC(20) 0,0,0,0,0,1,0,0,0,0,0,0,0,0
ES.CC(21) 0,0,0,0,0,1,0,0,0,0,0,0,0,0
ES.CC(22) 0,0,0,0,0,1,0,0,0,0,0,0,0,0
ES.PYRS(23) 0,0,0,0,0,0,1,0,0,0,0,0,0,0
FR.ATLN(24) 0,0,0,0,0,0,0,0,1,0,0,0,0,0
FR.ATLN(25) 0,0,0,0,0,0,0,0,1,0,0,0,0,0
FR.ATLN(26) 0,0,0,0,0,0,0,0,1,0,0,0,0,0
HapT-IV 0,1,0,0,0,0,0,0,0,3,0,0,0,0
FR.CONN(28) 0,0,0,0,0,0,0,0,0,1,0,0,0,0
FR.CONN(29) 0,0,0,0,0,0,0,0,0,1,0,0,0,0
FR.CONN(30) 0,0,0,0,0,0,0,0,0,1,0,0,0,0
FR.CONS(31) 0,0,0,0,0,0,0,0,0,0,1,0,0,0
FR.MED(32) 0,0,0,0,0,0,0,0,0,0,0,3,0,0
FR.MED(33) 0,0,0,0,0,0,0,0,0,0,0,1,0,0
FR.MED(34) 0,0,0,0,0,0,0,0,0,0,0,2,0,0
FR.MED(35) 0,0,0,0,0,0,0,0,0,0,0,1,0,0
FR.MED(36) 0,0,0,0,0,0,0,0,0,0,0,1,0,0
FR.MED(37) 0,0,0,0,0,0,0,0,0,0,0,1,0,0
FR.MED(38) 0,0,0,0,0,0,0,0,0,0,0,1,0,0
FR.MED(39) 0,0,0,0,0,0,0,0,0,0,0,1,0,0
FR.PYRN(40) 0,0,0,0,0,0,0,0,0,0,0,0,1,0
FR.PYRN(41) 0,0,0,0,0,0,0,0,0,0,0,0,1,0
FR.PYRN(42) 0,0,0,0,0,0,0,0,0,0,0,0,1,0
FR.PYRN(43) 0,0,0,0,0,0,0,0,0,0,0,0,1,0
FR.ATLN(44) 0,0,0,0,0,0,0,0,1,0,0,0,0,0
FR.ATLN(45) 0,0,0,0,0,0,0,0,1,0,0,0,0,0
DE.MGSW(46) 0,1,0,0,0,0,0,0,0,0,0,0,0,0
ES.CC(47) 0,0,0,0,0,1,0,0,0,0,0,0,0,0
;
End;
Begin Network;
Dimensions ntax=47 nvertices=74 nedges=82 plotDim=1201,494,1187.41,927.73;
Format Font=baskerville,10,-1,5,50,0,0,0,0,0 LegendFont=baskerville,10,-1,5,50,0,0,0,0,0 VColour=#000000ff EColour=#000000ff BGColour=#00000000 VSize=15 EView=Dashes LPos=2239.91,520.79 LColours=#00d400ff,#ff2a7fff,#008066ff,#ff6600ff,#0066ffff,#d400aaff,#ff5555ff,#ffcc00ff,#ab37c8ff,#c00000ff;
Translate
1 DE.MGSO(01),
2 HapT-II,
3 HapT-I,
4 DE.MGSO(04),
5 DE.MGSW(05),
6 DE.MGSW(06),
7 DE.MGSW(07),
8 DE.MGSW(08),
9 HapT-III,
10 DE.MGSW(10),
11 DE.MGSW(11),
12 DE.MGSW(12),
13 DE.MGSW(13),
14 DE.MGSW(14),
15 DE.MGSW+SSL(15),
16 DE.NDTO(16),
17 DE.NDTO(17),
18 DE.NDTW(18),
19 DE.NDTW(19),
20 ES.CC(20),
21 ES.CC(21),
22 ES.CC(22),
23 ES.PYRS(23),
24 FR.ATLN(24),
25 FR.ATLN(25),
26 FR.ATLN(26),
27 HapT-IV,
28 FR.CONN(28),
29 FR.CONN(29),
30 FR.CONN(30),
31 FR.CONS(31),
32 FR.MED(32),
33 FR.MED(33),
34 FR.MED(34),
35 FR.MED(35),
36 FR.MED(36),
37 FR.MED(37),
38 FR.MED(38),
39 FR.MED(39),
40 FR.PYRN(40),
41 FR.PYRN(41),
42 FR.PYRN(42),
43 FR.PYRN(43),
44 FR.ATLN(44),
45 FR.ATLN(45),
46 DE.MGSW(46),
47 ES.CC(47),
;
Vertices
1 1617.6 851.871,
2 1341.27 602.357,
3 1552.23 881.987,
4 1652.51 903.189,
5 1286.5 650.887,
6 1399.62 544.703,
7 1297.64 590.817,
8 1401.54 698.815,
9 2009.96 547.728,
10 1707.17 761.219,
11 1426.84 672.565,
12 1962.34 563.959,
13 1814.34 597.778,
14 1339.39 555.993,
15 1610.8 1260.31,
16 1426.38 846.805,
17 1666.05 593.684,
18 1641.85 992.367,
19 1969.28 734.774,
20 1747.66 1327.89,
21 1796.61 1327.78,
22 1843.26 1264.64,
23 1435.31 1069.09,
24 1549.16 683.482,
25 1620.85 801.968,
26 1919 1088.29,
27 1583.38 1039.47,
28 1676.26 1046.03,
29 1611.88 1109.26,
30 1649.43 1083.25,
31 2173.55 670.197,
32 2196.48 1247.5,
33 2173.24 1158.13,
34 1985.59 1148.53,
35 2028.74 1111.93,
36 2357.57 1210.1,
37 2058.31 1151.88,
38 1806.56 904.05,
39 1918.58 1151.44,
40 1531.99 1383.34,
41 1460.49 1330.26,
42 1908.92 1239.29,
43 1531.65 1333.75,
44 2083 539.449,
45 2081.29 596,
46 1573.18 995.131,
47 1796.79 1264.67,
48 1532.01 1286.09,
49 1462.12 1287.6,
50 1749.71 1266.24,
51 1491.53 929.799,
52 1492.35 848.601,
53 1493.62 743.541,
54 1495.7 681.846,
55 1473.32 694.851,
56 1491.54 984.94,
57 2026.87 671.4,
58 1971.62 671.202,
59 1492.92 1070.88,
60 2165.66 1212.09,
61 2114.22 1211.87,
62 1749.76 1209.93,
63 1845.87 1211.82,
64 1798.64 1210.47,
65 1589.46 742.303,
66 1627.21 673.122,
67 1681.13 673.253,
68 1709.43 718.918,
69 1496.1 626.678,
70 1574.4 627.119,
71 1727.43 673.298,
72 1815.28 672.667,
73 1874.75 672.509,
74 1495.12 1252.25,
;
VLabels
1 1642.6 846.871,
2 1407.27 606.357,
3 1534.23 866.987,
4 1650.51 920.189,
5 1247.5 674.887,
6 1387.62 527.703,
7 1216.64 580.817,
8 1339.54 716.815,
9 1999.96 524.728,
10 1727.17 776.219,
11 1411.84 647.565,
12 1889 541.959,
13 1759.34 577.778,
14 1272.39 536.993,
15 1618.8 1291.31,
16 1392.38 825.805,
17 1635.05 575.684,
18 1662.85 980.367,
19 1932.28 758.774,
20 1700.66 1346.89,
21 1802.61 1345.78,
22 1848.26 1284.64,
23 1391.31 1089.09,
24 1531.16 663.482,
25 1602.85 782.968,
26 1892 1067.29,
27 1540.38 1066.47,
28 1684.26 1026.03,
29 1532.88 1120.26,
30 1643.43 1100.25,
31 2140.55 692.197,
32 2123.48 1249.5,
33 2179.24 1141.13,
34 1966.59 1172.53,
35 2002.74 1093.93,
36 2309.57 1228.1,
37 2051.31 1132.88,
38 1795.56 920.05,
39 1847.58 1139.44,
40 1453.99 1382.34,
41 1381.49 1330.26,
42 1916.92 1259.29,
43 1553.65 1321.75,
44 2099 520.449,
45 2100.29 611,
46 1541.18 976.131,
47 1774.79 1241.67,
48 1534.01 1290.09,
49 1464.12 1291.6,
50 1751.71 1270.24,
51 1493.53 933.799,
52 1494.35 852.601,
53 1495.62 747.541,
54 1497.7 685.846,
55 1475.32 698.851,
56 1493.54 988.94,
57 2028.87 675.4,
58 1973.62 675.202,
59 1494.92 1074.88,
60 2167.66 1216.09,
61 2116.22 1215.87,
62 1751.76 1213.93,
63 1847.87 1215.82,
64 1800.64 1214.47,
65 1591.46 746.303,
66 1629.21 677.122,
67 1683.13 677.253,
68 1711.43 722.918,
69 1498.1 630.678,
70 1576.4 631.119,
71 1729.43 677.298,
72 1817.28 676.667,
73 1876.75 676.509,
74 1497.12 1256.25,
;
Edges
1 0 2 1,
2 2 3 1,
3 1 4 1,
4 1 5 1,
5 1 6 1,
6 1 7 1,
7 1 10 1,
8 8 11 1,
9 1 13 1,
10 6 13 1,
11 26 28 1,
12 26 29 1,
13 33 34 1,
14 33 36 1,
15 25 38 1,
16 39 42 1,
17 8 43 1,
18 8 44 1,
19 26 45 1,
20 21 46 1,
21 42 47 1,
22 47 48 1,
23 48 40 1,
24 49 46 1,
25 2 50 1,
26 51 15 1,
27 52 7 1,
28 52 53 1,
29 10 54 1,
30 54 53 1,
31 50 55 1,
32 56 57 1,
33 58 22 1,
34 31 59 1,
35 59 60 1,
36 61 49 1,
37 62 63 1,
38 61 63 1,
39 52 64 1,
40 65 66 1,
41 66 67 1,
42 67 9 1,
43 54 64 1,
44 68 69 1,
45 65 69 1,
46 53 68 1,
47 66 70 1,
48 71 72 1,
49 73 48 1,
50 73 47 1,
51 17 26 2,
52 26 27 2,
53 38 33 2,
54 21 41 2,
55 20 46 2,
56 19 49 2,
57 50 51 2,
58 51 52 2,
59 53 23 2,
60 55 26 2,
61 8 56 2,
62 57 18 2,
63 55 58 2,
64 32 60 3,
65 49 14 4,
66 61 28 3,
67 41 62 2,
68 38 63 3,
69 64 65 2,
70 68 1 3,
71 16 69 3,
72 24 51 6,
73 30 56 5,
74 37 3 7,
75 70 71 2,
76 12 71 3,
77 70 16 3,
78 72 67 3,
79 57 72 4,
80 35 59 12,
81 60 62 13,
82 73 58 18,
;
End;
