# Supplementary material for: Intraspecific variation and phylogeography of the millipede model organism, the Black Pill Millipede Glomerismarginata (Villers, 1789) (Diplopoda, Glomerida, Glomeridae)
Source: Zookeys. 2018 Mar 7;741:93–131. doi: 10.3897/zookeys.741.21917 (PMC5904428; doi:10.3897/zookeys.741.21917)
Supplement: Supplementary material 5 [file zookeys-741-093-s005.txt]

Glomeris marginata	*Individuals*	2	0	0
47	1
17	15	10	4	3	3	3	2	2	1	1	1	1	1	1	1	1	1	1	1	1	1	1	1	1	1	1	1	1	1	1	1	1	1	1	1	1	1	1	1	1	1	1	1	1	1	1
